# Supplementary material for: 3-[2-(3-Methyl­quinoxalin-2-yl­oxy)eth­yl]-1,3-oxazolidin-2-one
Source: Acta Crystallogr Sect E Struct Rep Online. 2010 Apr 10;66(Pt 5):o1050. doi: 10.1107/S1600536810012687 (PMC2979098; doi:10.1107/S1600536810012687)
Supplement: Supplementary file 1 [file e-66-o1050-sup1.cif]

##############################################################################
###                                                                        ###
###        Electronic paper (Acta Crystallographica Section E)             ###
###                                                                        ###
##############################################################################
#                                                                            #
# This CIF contains the data in a paper accepted for publication in Acta     #
# Crystallographica Section E. It conforms to the requirements of Notes      #
# for Authors for Section E, and has been peer reviewed under the auspices   #
# of the IUCr Commission on Journals.                                        #
#                                                                            #
# Full details of the Crystallographic Information File format               #
# are given in the paper "The Crystallographic Information File (CIF):       #
# a New Standard Archive File for Crystallography" by S. R. Hall, F. H.      #
# Allen and I. D. Brown [Acta Cryst. (1991), A47, 655-685].                  #
#                                                                            #
# The current version of the core CIF dictionary is obtainable from          #
# ftp://ftp.iucr.org/pub/cif_core.dic. The current version number is 2.4.    #
#                                                                            #
# Software is freely available for graphical display of the structure(s) in  #
# this CIF.  For information consult the CIF home page http://www.iucr.org/  #
# cif/home.html                                                              #
#                                                                            #
# This file may be used for bona fide research purposes within the           #
# scientific community so long as proper attribution is given to the journal # 
# article from which it was obtained.                                        #
#                                                                            #
##############################################################################
                                             
data_global
_audit_creation_method     SHELXL-97
_journal_date_recd_electronic     2010-03-27
_journal_date_accepted     2010-04-05
_journal_name_full     'Acta Crystallographica, Section E'
_journal_year     2010
_journal_volume     66
_journal_issue      5
_journal_page_first     o1050
_journal_page_last     o1050
_journal_paper_category     QO
_journal_coeditor_code     DN2552
_publ_contact_author
;
 Essassi, El Mokhtar
 Laboratoire de Chimie Organique H\'et\'erocyclique, P\^ole de comp\'etences,
Pharmacochimie, Av Ibn Battouta, BP. 1014, Facult\'e des Sciences,
Universit\'e Mohammed V-Agdal, Rabat, Morocco
;
_publ_contact_author_email     'emessassi@yahoo.fr'
_publ_contact_author_fax     '212 537 77 54 40'
_publ_section_title
;
3-[2-(3-Methylquinoxalin-2-yloxy)ethyl]-1,3-oxazolidin-2-one
;
loop_
    _publ_author_name
    _publ_author_footnote
    _publ_author_address
    'Ahoya, Caleb Anothane' .
;
Laboratoire de Chimie Organique H\'et\'erocyclique, P\^ole de Comp\'etences,
Pharmacochimie, Avenue Ibn Battouta, BP 1014, Facult\'e des Sciences,
Universit\'e Mohammed V-Agdal, Rabat, Morocco
;
    'Bouhfid, Rachid' .
;
Institute of Nanomaterial and Nanotechnology, Avenue Arm\'ee Royale, Rabat,
Morocco
;
    'Daouda, Ballo' .
;
Laboratoire de Chimie Organique H\'et\'erocyclique, P\^ole de Comp\'etences,
Pharmacochimie, Avenue Ibn Battouta, BP 1014, Facult\'e des Sciences,
Universit\'e Mohammed V-Agdal, Rabat, Morocco
;
    'Essassi, El Mokhtar'
;
Present address: Institute of Nanomaterial and Nanotechnology, Avenue de
l'Arm\'ee Royale, Rabat, Morocco.
;
;
Laboratoire de Chimie Organique H\'et\'erocyclique, P\^ole de Comp\'etences,
Pharmacochimie, Avenue Ibn Battouta, BP 1014, Facult\'e des Sciences,
Universit\'e Mohammed V-Agdal, Rabat, Morocco
;
    'El Ammari, Lahcen' .
;
Laboratoire de Chimie du Solide Appliqu\'ee,
Facult\'e des Sciences, Universit\'e Mohammed V-Agdal
Avenue Ibn Battouta, BP 1014, Rabat, Morocco
;
data_I
_audit_creation_method     SHELXL-97
_chemical_name_systematic
;
3-[2-(3-Methylquinoxalin-2-yloxy)ethyl]-1,3-oxazolidin-2-one
;
_chemical_name_common     ?
_chemical_formula_moiety     'C14 H15 N3 O3'
_chemical_formula_sum     'C14 H15 N3 O3'
_chemical_formula_iupac     'C14 H15 N3 O3'
_chemical_formula_weight     273.29
_chemical_melting_point     ?
_symmetry_cell_setting     triclinic
_symmetry_space_group_name_H-M     'P -1'
_symmetry_space_group_name_Hall     '-P 1'
loop_
    _symmetry_equiv_pos_as_xyz
    'x, y, z'
    '-x, -y, -z'
_cell_length_a     6.9936(3)
_cell_length_b     7.6916(3)
_cell_length_c     13.3709(6)
_cell_angle_alpha     86.649(2)
_cell_angle_beta     77.044(2)
_cell_angle_gamma     71.141(2)
_cell_volume     663.23(5)
_cell_formula_units_Z     2
_cell_measurement_reflns_used     15358
_cell_measurement_theta_min     2.8
_cell_measurement_theta_max     27.51
_cell_measurement_temperature     296(2)
_exptl_crystal_description     prism
_exptl_crystal_colour     colourless
_exptl_crystal_size_max     0.41
_exptl_crystal_size_mid     0.33
_exptl_crystal_size_min     0.20
_exptl_crystal_density_diffrn     1.368
_exptl_crystal_density_meas     ?
_exptl_crystal_density_method     'not measured'
_exptl_crystal_F_000     288
_exptl_absorpt_coefficient_mu     0.099
_exptl_absorpt_correction_type     none
_exptl_absorpt_process_details     ?
_exptl_absorpt_correction_T_min     ?
_exptl_absorpt_correction_T_max     ?
_exptl_special_details
;
;
_diffrn_ambient_temperature     296(2)
_diffrn_radiation_type     MoK\a
_diffrn_radiation_wavelength     0.71073
_diffrn_radiation_source     'fine-focus sealed tube'
_diffrn_radiation_monochromator     graphite
_diffrn_measurement_device_type     'Bruker X8 APEXII CCD area-detector'
_diffrn_measurement_method     '\f and \w scans'
_diffrn_detector_area_resol_mean     ?
_diffrn_reflns_number     15358
_diffrn_reflns_av_R_equivalents     0.0225
_diffrn_reflns_av_sigmaI/netI     0.0174
_diffrn_reflns_theta_min     2.80
_diffrn_reflns_theta_max     27.51
_diffrn_reflns_theta_full     27.51
_diffrn_measured_fraction_theta_max     0.997
_diffrn_measured_fraction_theta_full     0.997
_diffrn_reflns_limit_h_min     -9
_diffrn_reflns_limit_h_max     9
_diffrn_reflns_limit_k_min     -9
_diffrn_reflns_limit_k_max     9
_diffrn_reflns_limit_l_min     -17
_diffrn_reflns_limit_l_max     17
_diffrn_standards_number     ?
_diffrn_standards_interval_count     ?
_diffrn_standards_interval_time     ?
_diffrn_standards_decay_%     ?
_refine_special_details
;
Refinement of <i>F</i>^2^ against ALL reflections. The weighted <i>R</i>-factor
wR and goodness of fit <i>S</i> are based on <i>F</i>^2^, conventional
<i>R</i>-factors <i>R</i> are based on <i>F</i>, with <i>F</i> set to zero for
negative <i>F</i>^2^. The threshold expression of <i>F</i>^2^ >
\s(<i>F</i>^2^) is used only for calculating <i>R</i>-factors(gt) etc. and is
not relevant to the choice of reflections for refinement. <i>R</i>-factors
based on <i>F</i>^2^ are statistically about twice as large as those based on
<i>F</i>, and <i>R</i>- factors based on ALL data will be even larger.
;
_reflns_number_total     3030
_reflns_number_gt     2358
_reflns_threshold_expression     I>2sigma(I)
_refine_ls_structure_factor_coef     Fsqd
_refine_ls_matrix_type     full
_refine_ls_R_factor_all     0.0518
_refine_ls_R_factor_gt     0.0395
_refine_ls_wR_factor_gt     0.1116
_refine_ls_wR_factor_ref     0.1211
_refine_ls_goodness_of_fit_ref     1.055
_refine_ls_restrained_S_all     1.055
_refine_ls_number_reflns     3030
_refine_ls_number_parameters     198
_refine_ls_number_restraints     0
_refine_ls_hydrogen_treatment     mixed
_refine_ls_weighting_scheme     calc
_refine_ls_weighting_details
         'calc w=1/[\s^2^(Fo^2^)+(0.0643P)^2^+0.0716P] where P=(Fo^2^+2Fc^2^)/3'
_atom_sites_solution_hydrogens     geom
_atom_sites_solution_primary     direct
_atom_sites_solution_secondary     difmap
_refine_ls_shift/su_max     0.000
_refine_ls_shift/su_mean     0.000
_refine_diff_density_max     0.205
_refine_diff_density_min     -0.174
_refine_ls_extinction_method     none
_refine_ls_extinction_coef     ?
loop_
    _atom_type_symbol
    _atom_type_description
    _atom_type_scat_dispersion_real
    _atom_type_scat_dispersion_imag
    _atom_type_scat_source
    'C' 'C' 0.0033 0.0016
                         'International Tables Vol C Tables 4.2.6.8 and 6.1.1.4'
    'H' 'H' 0.0000 0.0000
                         'International Tables Vol C Tables 4.2.6.8 and 6.1.1.4'
    'N' 'N' 0.0061 0.0033
                         'International Tables Vol C Tables 4.2.6.8 and 6.1.1.4'
    'O' 'O' 0.0106 0.0060
                         'International Tables Vol C Tables 4.2.6.8 and 6.1.1.4'
_computing_data_collection     'APEX2 (Bruker, 2005)'
_computing_cell_refinement     'APEX2 (Bruker, 2005)'
_computing_data_reduction     'APEX2 (Bruker, 2005)'
_computing_structure_solution     'SHELXS97 (Sheldrick, 2008)'
_computing_structure_refinement     'SHELXL97 (Sheldrick, 2008)'
_computing_molecular_graphics
                   'ORTEP-3 for Windows (Farrugia,1997) and PLATON (Spek, 2009)'
_computing_publication_material     'WinGX (Farrugia, 1999)'
loop_
    _atom_site_type_symbol
    _atom_site_label
    _atom_site_fract_x
    _atom_site_fract_y
    _atom_site_fract_z
    _atom_site_U_iso_or_equiv
    _atom_site_adp_type
    _atom_site_calc_flag
    _atom_site_refinement_flags
    _atom_site_occupancy
    _atom_site_disorder_assembly
    _atom_site_disorder_group
    C C1 0.31122(17) 0.72867(15) 0.95763(8) 0.0378(3) Uani d . 1 . .
    C C2 0.08813(17) 0.80823(15) 1.11146(8) 0.0382(3) Uani d . 1 . .
    C C3 -0.11007(19) 0.83829(18) 1.17492(10) 0.0470(3) Uani d . 1 . .
    C C4 -0.1442(2) 0.8837(2) 1.27638(10) 0.0531(3) Uani d . 1 . .
    C C5 0.0143(2) 0.90272(19) 1.31801(10) 0.0540(3) Uani d . 1 . .
    C C6 0.2068(2) 0.87655(18) 1.25750(10) 0.0503(3) Uani d . 1 . .
    C C7 0.24799(18) 0.82807(16) 1.15335(9) 0.0403(3) Uani d . 1 . .
    C C8 0.47691(17) 0.75240(16) 0.99773(9) 0.0412(3) Uani d . 1 . .
    C C9 0.68526(19) 0.7217(2) 0.92895(11) 0.0546(3) Uani d . 1 . .
    H H9A 0.7371 0.5987 0.9015 0.082 Uiso calc R 1 . .
    H H9B 0.7784 0.7393 0.9674 0.082 Uiso calc R 1 . .
    H H9C 0.6743 0.8075 0.8737 0.082 Uiso calc R 1 . .
    C C10 0.21267(19) 0.63937(19) 0.81444(9) 0.0465(3) Uani d . 1 . .
    H H10A 0.1105 0.7551 0.8041 0.056 Uiso calc R 1 . .
    H H10B 0.1429 0.5643 0.8593 0.056 Uiso calc R 1 . .
    C C11 0.3226(2) 0.54186(19) 0.71328(10) 0.0523(3) Uani d . 1 . .
    H H11A 0.4218 0.4258 0.7258 0.063 Uiso calc R 1 . .
    H H11B 0.2221 0.5146 0.6826 0.063 Uiso calc R 1 . .
    C C12 0.3726(3) 0.7066(2) 0.55269(11) 0.0625(4) Uani d . 1 . .
    C C13 0.6852(3) 0.7454(3) 0.54185(14) 0.0820(5) Uani d . 1 . .
    H H13A 0.6957 0.8634 0.5570 0.098 Uiso calc R 1 . .
    H H13B 0.8151 0.6739 0.4986 0.098 Uiso calc R 1 . .
    C C14 0.6363(3) 0.6450(3) 0.63974(11) 0.0682(4) Uani d . 1 . .
    H H14A 0.7319 0.5209 0.6375 0.082 Uiso calc R 1 . .
    H H14B 0.6394 0.7098 0.6991 0.082 Uiso calc R 1 . .
    N N1 0.12438(14) 0.75658(13) 1.01023(7) 0.0406(2) Uani d . 1 . .
    N N2 0.44386(15) 0.80020(15) 1.09343(8) 0.0462(3) Uani d . 1 . .
    N N3 0.43028(18) 0.64507(16) 0.64066(8) 0.0534(3) Uani d . 1 . .
    O O1 0.36793(12) 0.67107(12) 0.85906(6) 0.0460(2) Uani d . 1 . .
    O O2 0.2172(2) 0.70974(18) 0.52691(9) 0.0879(4) Uani d . 1 . .
    O O3 0.5186(2) 0.76983(16) 0.49204(8) 0.0829(4) Uani d . 1 . .
    H H3 -0.220(2) 0.8300(19) 1.1449(11) 0.052(4) Uiso d . 1 . .
    H H4 -0.280(2) 0.908(2) 1.3175(13) 0.068(4) Uiso d . 1 . .
    H H5 -0.009(2) 0.934(2) 1.3883(14) 0.064(4) Uiso d . 1 . .
    H H6 0.322(3) 0.889(2) 1.2864(13) 0.071(4) Uiso d . 1 . .
loop_
    _atom_site_aniso_label
    _atom_site_aniso_U_11
    _atom_site_aniso_U_22
    _atom_site_aniso_U_33
    _atom_site_aniso_U_12
    _atom_site_aniso_U_13
    _atom_site_aniso_U_23
    C1 0.0389(6) 0.0433(6) 0.0313(6) -0.0140(5) -0.0066(4) 0.0011(4)
    C2 0.0413(6) 0.0410(6) 0.0317(6) -0.0135(5) -0.0066(4) 0.0011(4)
    C3 0.0439(7) 0.0559(7) 0.0406(7) -0.0189(6) -0.0031(5) -0.0016(5)
    C4 0.0526(7) 0.0592(8) 0.0396(7) -0.0161(6) 0.0039(6) -0.0019(6)
    C5 0.0656(8) 0.0568(8) 0.0317(7) -0.0106(6) -0.0064(6) -0.0048(5)
    C6 0.0545(8) 0.0564(8) 0.0388(7) -0.0113(6) -0.0162(6) -0.0043(5)
    C7 0.0415(6) 0.0427(6) 0.0354(6) -0.0106(5) -0.0097(5) -0.0003(5)
    C8 0.0366(6) 0.0476(6) 0.0391(6) -0.0127(5) -0.0083(5) -0.0005(5)
    C9 0.0394(6) 0.0745(9) 0.0505(8) -0.0210(6) -0.0050(5) -0.0066(6)
    C10 0.0446(6) 0.0629(8) 0.0351(6) -0.0211(6) -0.0079(5) -0.0038(5)
    C11 0.0608(8) 0.0600(8) 0.0381(7) -0.0217(6) -0.0093(6) -0.0066(5)
    C12 0.0842(11) 0.0549(8) 0.0358(7) -0.0028(8) -0.0139(7) -0.0097(6)
    C13 0.0972(13) 0.0874(12) 0.0545(10) -0.0363(10) 0.0076(9) 0.0021(8)
    C14 0.0723(10) 0.0929(11) 0.0440(8) -0.0373(9) -0.0061(7) 0.0036(7)
    N1 0.0385(5) 0.0515(6) 0.0331(5) -0.0169(4) -0.0062(4) -0.0017(4)
    N2 0.0400(5) 0.0571(6) 0.0425(6) -0.0140(5) -0.0120(4) -0.0036(5)
    N3 0.0602(7) 0.0644(7) 0.0316(5) -0.0157(5) -0.0071(5) -0.0024(5)
    O1 0.0409(4) 0.0667(6) 0.0316(4) -0.0203(4) -0.0035(3) -0.0063(4)
    O2 0.1019(9) 0.0914(9) 0.0633(8) -0.0034(7) -0.0421(7) -0.0077(6)
    O3 0.1211(10) 0.0797(8) 0.0399(6) -0.0288(7) -0.0081(6) 0.0096(5)
_geom_special_details
;
All esds (except the esd in the dihedral angle between two l.s. planes) are
estimated using the full covariance matrix. The cell esds are taken into
account individually in the estimation of esds in distances, angles and
torsion angles; correlations between esds in cell parameters are only used
when they are defined by crystal symmetry. An approximate (isotropic)
treatment of cell esds is used for estimating esds involving l.s. planes.
;
loop_
    _geom_bond_atom_site_label_1
    _geom_bond_atom_site_label_2
    _geom_bond_site_symmetry_2
    _geom_bond_distance
    _geom_bond_publ_flag
    C1 N1 . 1.2932(14) ?
    C1 O1 . 1.3457(13) ?
    C1 C8 . 1.4458(15) ?
    C2 N1 . 1.3777(14) ?
    C2 C3 . 1.4083(16) ?
    C2 C7 . 1.4099(15) ?
    C3 C4 . 1.3695(18) ?
    C3 H3 . 0.966(14) ?
    C4 C5 . 1.397(2) ?
    C4 H4 . 0.949(16) ?
    C5 C6 . 1.3646(19) ?
    C5 H5 . 0.948(17) ?
    C6 C7 . 1.4045(17) ?
    C6 H6 . 0.999(17) ?
    C7 N2 . 1.3793(15) ?
    C8 N2 . 1.3013(15) ?
    C8 C9 . 1.4923(16) ?
    C9 H9A . 0.9600 ?
    C9 H9B . 0.9600 ?
    C9 H9C . 0.9600 ?
    C10 O1 . 1.4398(13) ?
    C10 C11 . 1.5041(18) ?
    C10 H10A . 0.9700 ?
    C10 H10B . 0.9700 ?
    C11 N3 . 1.4523(17) ?
    C11 H11A . 0.9700 ?
    C11 H11B . 0.9700 ?
    C12 O2 . 1.2046(19) ?
    C12 N3 . 1.3394(19) ?
    C12 O3 . 1.357(2) ?
    C13 O3 . 1.424(2) ?
    C13 C14 . 1.510(2) ?
    C13 H13A . 0.9700 ?
    C13 H13B . 0.9700 ?
    C14 N3 . 1.4379(19) ?
    C14 H14A . 0.9700 ?
    C14 H14B . 0.9700 ?
loop_
    _geom_angle_atom_site_label_1
    _geom_angle_atom_site_label_2
    _geom_angle_atom_site_label_3
    _geom_angle_site_symmetry_1
    _geom_angle_site_symmetry_3
    _geom_angle
    _geom_angle_publ_flag
    N1 C1 O1 . . 121.60(10) ?
    N1 C1 C8 . . 124.34(10) ?
    O1 C1 C8 . . 114.06(9) ?
    N1 C2 C3 . . 119.79(10) ?
    N1 C2 C7 . . 120.95(10) ?
    C3 C2 C7 . . 119.25(11) ?
    C4 C3 C2 . . 119.75(12) ?
    C4 C3 H3 . . 121.5(9) ?
    C2 C3 H3 . . 118.7(8) ?
    C3 C4 C5 . . 121.01(12) ?
    C3 C4 H4 . . 118.6(10) ?
    C5 C4 H4 . . 120.3(10) ?
    C6 C5 C4 . . 120.14(12) ?
    C6 C5 H5 . . 118.9(9) ?
    C4 C5 H5 . . 120.9(9) ?
    C5 C6 C7 . . 120.42(12) ?
    C5 C6 H6 . . 120.9(10) ?
    C7 C6 H6 . . 118.6(10) ?
    N2 C7 C6 . . 119.74(10) ?
    N2 C7 C2 . . 120.85(10) ?
    C6 C7 C2 . . 119.41(11) ?
    N2 C8 C1 . . 119.95(10) ?
    N2 C8 C9 . . 120.35(10) ?
    C1 C8 C9 . . 119.70(11) ?
    C8 C9 H9A . . 109.5 ?
    C8 C9 H9B . . 109.5 ?
    H9A C9 H9B . . 109.5 ?
    C8 C9 H9C . . 109.5 ?
    H9A C9 H9C . . 109.5 ?
    H9B C9 H9C . . 109.5 ?
    O1 C10 C11 . . 106.91(10) ?
    O1 C10 H10A . . 110.3 ?
    C11 C10 H10A . . 110.3 ?
    O1 C10 H10B . . 110.3 ?
    C11 C10 H10B . . 110.3 ?
    H10A C10 H10B . . 108.6 ?
    N3 C11 C10 . . 114.20(11) ?
    N3 C11 H11A . . 108.7 ?
    C10 C11 H11A . . 108.7 ?
    N3 C11 H11B . . 108.7 ?
    C10 C11 H11B . . 108.7 ?
    H11A C11 H11B . . 107.6 ?
    O2 C12 N3 . . 127.96(16) ?
    O2 C12 O3 . . 122.31(14) ?
    N3 C12 O3 . . 109.73(14) ?
    O3 C13 C14 . . 106.05(14) ?
    O3 C13 H13A . . 110.5 ?
    C14 C13 H13A . . 110.5 ?
    O3 C13 H13B . . 110.5 ?
    C14 C13 H13B . . 110.5 ?
    H13A C13 H13B . . 108.7 ?
    N3 C14 C13 . . 101.80(14) ?
    N3 C14 H14A . . 111.4 ?
    C13 C14 H14A . . 111.4 ?
    N3 C14 H14B . . 111.4 ?
    C13 C14 H14B . . 111.4 ?
    H14A C14 H14B . . 109.3 ?
    C1 N1 C2 . . 115.96(9) ?
    C8 N2 C7 . . 117.92(10) ?
    C12 N3 C14 . . 112.13(13) ?
    C12 N3 C11 . . 122.09(13) ?
    C14 N3 C11 . . 123.42(12) ?
    C1 O1 C10 . . 117.34(9) ?
    C12 O3 C13 . . 109.59(12) ?
