# Supplementary material for: 3-[2-(3-Methyl­quinoxalin-2-yl­oxy)eth­yl]-1,3-oxazolidin-2-one
Source: Acta Crystallogr Sect E Struct Rep Online. 2010 Apr 10;66(Pt 5):o1050. doi: 10.1107/S1600536810012687 (PMC2979098; doi:10.1107/S1600536810012687)
Supplement: Supplementary file 2 [file e-66-o1050-Isup2.hkl]

# 
# h,k,l, Fc-squared, Fo-squared, sigma(Fo-squared) and status flag 
# 
data_I
_shelx_title ' EL_ESSAC162C  in   P-1' 
_shelx_refln_list_code          4 
_shelx_F_calc_maximum      103.81 
_exptl_crystal_F_000       288.00 
_reflns_d_resolution_high  0.7694 
 
loop_ 
 _symmetry_equiv_pos_as_xyz 
 'x, y, z' 
 '-x, -y, -z' 
 
_cell_length_a     6.9936 
_cell_length_b     7.6916 
_cell_length_c    13.3709 
_cell_angle_alpha  86.649 
_cell_angle_beta   77.044 
_cell_angle_gamma  71.141 
 
_shelx_F_squared_multiplier     1.000 
 
loop_ 
 _refln_index_h 
 _refln_index_k 
 _refln_index_l 
 _refln_F_squared_calc 
 _refln_F_squared_meas 
 _refln_F_squared_sigma 
 _refln_observed_status 
   1   0   0     1377.93     1259.46      8.73 o 
   2   0   0      427.53      404.77      2.92 o 
   3   0   0        0.61        1.39      0.09 o 
   4   0   0       34.43       32.95      0.50 o 
   5   0   0       17.65       18.50      0.39 o 
   6   0   0        3.22        2.48      0.25 o 
   7   0   0        0.97        0.63      0.44 o 
   8   0   0        0.24        0.10      0.49 o 
  -8   1   0       11.62       16.24      1.60 o 
  -7   1   0        4.41        4.83      0.53 o 
  -6   1   0        7.42        8.39      0.44 o 
  -5   1   0       73.35       69.21      1.04 o 
  -4   1   0      227.27      225.86      2.00 o 
  -3   1   0      315.11      336.85      2.81 o 
  -2   1   0      183.85      187.53      1.59 o 
  -1   1   0       39.95       50.12      0.62 o 
   0   1   0       31.91       14.28      0.22 o 
   1   1   0     6816.84     6210.39     99.14 o 
   2   1   0      194.65      201.88      1.86 o 
   3   1   0        6.47        4.89      0.14 o 
   4   1   0       55.57       62.70      0.68 o 
   5   1   0       40.81       40.10      0.54 o 
   6   1   0        0.08        0.16      0.19 o 
   7   1   0        2.00        1.47      0.28 o 
   8   1   0        3.28        4.37      0.50 o 
  -7   2   0        0.00       -0.66      0.66 o 
  -6   2   0        0.04        0.10      0.30 o 
  -5   2   0        0.12       -0.07      0.21 o 
  -4   2   0        0.00        0.18      0.12 o 
  -3   2   0      122.11      132.72      1.36 o 
  -2   2   0        4.19        5.58      0.15 o 
  -1   2   0     1569.70     1494.25     11.84 o 
   0   2   0     9191.49     8718.74     69.71 o 
   1   2   0      277.91      261.64      2.78 o 
   2   2   0        4.91        5.11      0.29 o 
   3   2   0        1.06        0.41      0.15 o 
   4   2   0       80.16       79.72      0.77 o 
   5   2   0      289.35      269.41      2.44 o 
   6   2   0        0.33        0.46      0.17 o 
   7   2   0        2.31        1.70      0.23 o 
   8   2   0        0.23        0.25      0.33 o 
  -7   3   0        4.23        4.63      0.84 o 
  -6   3   0        1.12        1.31      0.60 o 
  -5   3   0       15.92       14.22      0.77 o 
  -4   3   0       26.69       24.73      0.55 o 
  -3   3   0      278.67      283.03      3.72 o 
  -2   3   0        3.59        3.76      0.17 o 
  -1   3   0      107.45      102.94      1.05 o 
   0   3   0        8.19        8.66      0.18 o 
   1   3   0      861.39      874.99      7.10 o 
   2   3   0      357.53      364.24      4.68 o 
   3   3   0       11.40       12.47      0.30 o 
   4   3   0        9.10        9.49      0.22 o 
   5   3   0      143.46      141.12      1.34 o 
   6   3   0      105.06       97.23      1.33 o 
   7   3   0        0.18        0.15      0.17 o 
   8   3   0        0.03        0.08      0.24 o 
  -6   4   0        0.37        0.48      0.61 o 
  -5   4   0       16.04       15.83      1.09 o 
  -4   4   0        3.51        3.66      0.47 o 
  -3   4   0        0.13        0.21      0.20 o 
  -2   4   0       26.15       30.03      0.49 o 
  -1   4   0      149.96      144.95      1.55 o 
   0   4   0       20.77       18.09      0.34 o 
   1   4   0      127.72      129.51      1.21 o 
   2   4   0        0.47        0.13      0.13 o 
   3   4   0        6.06        6.16      0.31 o 
   4   4   0        0.37        0.77      0.20 o 
   5   4   0      357.76      343.59      3.65 o 
   6   4   0       91.12       88.01      1.06 o 
   7   4   0        0.83        1.05      0.16 o 
   8   4   0        1.87        2.56      0.23 o 
  -5   5   0        0.26       -0.19      0.56 o 
  -4   5   0        2.50        2.65      0.49 o 
  -3   5   0       72.84       69.94      1.54 o 
  -2   5   0        3.19        3.01      0.29 o 
  -1   5   0        0.79        0.79      0.17 o 
   0   5   0       37.60       32.90      0.53 o 
   1   5   0        8.62        8.03      0.24 o 
   2   5   0      352.19      326.41      2.74 o 
   3   5   0       25.01       26.64      0.89 o 
   4   5   0       53.62       56.65      1.19 o 
   5   5   0       95.92       97.24      2.50 o 
   6   5   0      205.16      202.72      2.50 o 
   7   5   0        0.05       -0.05      0.27 o 
   8   5   0        0.00        0.08      0.15 o 
  -5   6   0        0.04       -0.62      0.62 o 
  -4   6   0        0.00        0.00      0.59 o 
  -3   6   0        7.77        6.96      0.92 o 
  -2   6   0       34.17       35.86      0.84 o 
  -1   6   0        1.34        1.11      0.23 o 
   0   6   0        0.23        0.17      0.16 o 
   1   6   0        2.82        2.75      0.20 o 
   2   6   0        4.13        3.74      0.16 o 
   3   6   0       42.87       45.07      1.10 o 
   4   6   0       57.74       56.13      1.61 o 
   5   6   0       79.56       78.26      2.45 o 
   6   6   0      104.36      105.50      2.79 o 
   7   6   0       19.54       20.38      0.56 o 
   8   6   0        0.61        0.89      0.21 o 
  -4   7   0        0.73        1.10      0.73 o 
  -3   7   0        2.15        0.83      0.63 o 
  -2   7   0        3.61        2.42      0.48 o 
  -1   7   0        1.79        2.11      0.40 o 
   0   7   0        0.03        0.34      0.29 o 
   1   7   0       25.58       26.31      0.54 o 
   2   7   0      132.28      128.84      1.43 o 
   3   7   0        8.66        8.97      0.30 o 
   4   7   0        1.12        1.26      0.14 o 
   5   7   0       10.62       10.37      1.21 o 
   6   7   0       13.13       12.31      1.39 o 
   7   7   0        0.31        0.19      0.74 o 
  -2   8   0        0.12       -0.72      0.72 o 
  -1   8   0        0.01       -0.01      0.46 o 
   0   8   0        2.25        2.23      0.40 o 
   1   8   0        1.04        0.79      0.31 o 
   2   8   0        0.94        0.84      0.23 o 
   3   8   0       40.15       38.46      0.93 o 
   4   8   0        1.07        0.89      0.17 o 
   5   8   0        0.16       -0.14      0.14 o 
   6   8   0       13.14       14.95      1.62 o 
   7   8   0        0.35        1.23      0.99 o 
  -1   9   0        0.01        0.32      0.66 o 
   0   9   0        0.00       -0.27      0.45 o 
   1   9   0        0.01       -0.25      0.32 o 
   2   9   0        5.48        5.34      0.40 o 
   3   9   0        8.23        7.40      0.46 o 
   4   9   0        5.33        4.59      0.33 o 
   5   9   0        2.94        3.33      0.24 o 
   6   9   0        0.29       -0.22      0.22 o 
  -5  -9   1        0.39        0.00      0.28 o 
  -4  -9   1        0.43        0.61      0.21 o 
  -3  -9   1        0.01        0.33      0.28 o 
  -2  -9   1        3.39        2.65      0.47 o 
  -1  -9   1        0.03       -0.17      0.31 o 
   0  -9   1        0.39        0.78      0.40 o 
   1  -9   1        0.07        0.29      0.51 o 
  -7  -8   1        7.60        8.83      1.42 o 
  -6  -8   1       15.13       16.61      1.75 o 
  -5  -8   1        4.11        2.66      1.00 o 
  -4  -8   1       11.91       11.85      0.51 o 
  -3  -8   1       13.53       13.45      0.47 o 
  -2  -8   1        0.81        0.62      0.21 o 
  -1  -8   1        0.25       -0.07      0.27 o 
   0  -8   1        2.14        2.30      0.39 o 
   1  -8   1        3.45        4.74      0.63 o 
   2  -8   1        3.78        4.11      1.00 o 
  -7  -7   1        0.00       -0.33      0.81 o 
  -6  -7   1      109.40      122.02      4.74 o 
  -5  -7   1       15.36       18.12      1.61 o 
  -4  -7   1        9.23        9.71      1.21 o 
  -3  -7   1        0.00       -0.09      0.12 o 
  -2  -7   1        2.00        1.01      0.21 o 
  -1  -7   1        8.35        8.87      0.34 o 
   0  -7   1        1.57        1.14      0.30 o 
   1  -7   1        0.10       -0.16      0.30 o 
   2  -7   1        0.29       -0.18      0.43 o 
   3  -7   1       16.23       16.16      1.42 o 
   4  -7   1        1.18        0.85      0.72 o 
  -8  -6   1        0.34        0.04      0.20 o 
  -7  -6   1        4.56        4.31      0.26 o 
  -6  -6   1        9.22        9.95      0.99 o 
  -5  -6   1       98.19      107.63      2.73 o 
  -4  -6   1        0.97        0.73      0.70 o 
  -3  -6   1        8.09        8.46      0.26 o 
  -2  -6   1        0.10        0.18      0.09 o 
  -1  -6   1       66.68       67.15      0.80 o 
   0  -6   1        2.87        3.70      0.21 o 
   1  -6   1        0.02       -0.18      0.18 o 
   2  -6   1        2.62        3.13      0.60 o 
   3  -6   1        1.89        2.53      0.65 o 
   4  -6   1        2.00        1.35      0.64 o 
   5  -6   1        3.02        2.49      0.83 o 
  -8  -5   1        0.01        0.10      0.17 o 
  -7  -5   1        4.06        5.14      0.26 o 
  -6  -5   1      146.49      142.62      3.03 o 
  -5  -5   1       22.48       24.05      1.06 o 
  -4  -5   1        0.34        0.01      0.24 o 
  -3  -5   1       18.06       19.25      0.58 o 
  -2  -5   1       30.54       27.72      0.39 o 
  -1  -5   1      284.86      286.49      2.67 o 
   0  -5   1      156.62      153.52      1.56 o 
   1  -5   1       21.08       20.13      0.42 o 
   2  -5   1       13.17       12.56      0.46 o 
   3  -5   1       66.70       68.93      1.43 o 
   4  -5   1        0.32       -0.23      0.64 o 
   5  -5   1        1.06       -0.51      0.51 o 
  -8  -4   1        0.64        0.80      0.20 o 
  -7  -4   1        0.07        0.00      0.14 o 
  -6  -4   1        7.36        6.50      0.20 o 
  -5  -4   1      137.94      131.70      1.80 o 
  -4  -4   1       67.39       65.40      1.33 o 
  -3  -4   1        0.67        1.36      0.21 o 
  -2  -4   1       30.50       29.16      0.67 o 
  -1  -4   1       91.74       96.02      0.97 o 
   0  -4   1      465.14      477.76      4.37 o 
   1  -4   1        0.00       -0.11      0.12 o 
   2  -4   1        5.62        6.80      0.23 o 
   3  -4   1       15.95       15.63      0.47 o 
   4  -4   1       15.07       15.36      0.75 o 
   5  -4   1        0.36       -0.09      0.49 o 
   6  -4   1        0.04       -0.54      0.54 o 
  -8  -3   1        2.26        3.24      0.28 o 
  -7  -3   1        7.26        6.93      0.29 o 
  -6  -3   1       27.26       27.98      0.41 o 
  -5  -3   1      137.60      138.08      1.50 o 
  -4  -3   1       78.27       85.16      1.15 o 
  -3  -3   1       39.29       38.78      0.87 o 
  -2  -3   1       44.60       40.89      0.78 o 
  -1  -3   1      958.48      972.94      8.34 o 
   0  -3   1      627.73      623.27      5.04 o 
   1  -3   1       19.77       23.64      0.35 o 
   2  -3   1       41.72       43.12      0.60 o 
   3  -3   1      116.50      114.73      1.42 o 
   4  -3   1       18.44       18.52      0.59 o 
   5  -3   1       21.01       21.49      1.16 o 
   6  -3   1        0.00       -0.16      0.58 o 
   7  -3   1        0.27       -0.01      0.60 o 
  -8  -2   1        0.03       -0.10      0.32 o 
  -7  -2   1        0.87        0.70      0.24 o 
  -6  -2   1        2.15        2.20      0.21 o 
  -5  -2   1       89.16       90.30      0.94 o 
  -4  -2   1        4.70        3.91      0.13 o 
  -3  -2   1        5.10        6.13      0.19 o 
  -2  -2   1      170.71      163.94      2.11 o 
  -1  -2   1      226.57      200.64      2.30 o 
   0  -2   1    10777.38     9818.37    273.28 o 
   1  -2   1       89.05       92.69      0.79 o 
   2  -2   1       10.74        9.39      0.27 o 
   3  -2   1       11.84       13.70      0.28 o 
   4  -2   1      114.23      114.92      1.55 o 
   5  -2   1        0.86        1.71      0.26 o 
   6  -2   1        0.04       -0.30      0.30 o 
   7  -2   1        0.05       -0.01      0.68 o 
  -8  -1   1       20.40       24.88      0.95 o 
  -7  -1   1        0.28        0.16      0.24 o 
  -6  -1   1        0.43        0.53      0.20 o 
  -5  -1   1       50.32       45.52      0.56 o 
  -4  -1   1       84.15       91.84      0.89 o 
  -3  -1   1      680.50      734.47      6.00 o 
  -2  -1   1      794.73      783.26      6.37 o 
  -1  -1   1        0.85        1.89      0.06 o 
   0  -1   1      178.46      153.52      1.22 o 
   1  -1   1     6459.03     5811.97     42.56 o 
   2  -1   1       23.77       22.52      0.27 o 
   3  -1   1        0.67        1.02      0.10 o 
   4  -1   1       28.10       26.69      0.44 o 
   5  -1   1        6.03        7.03      0.31 o 
   6  -1   1        5.63        7.10      0.36 o 
   7  -1   1        6.81        7.33      0.93 o 
   8  -1   1        3.21        3.12      1.00 o 
  -8   0   1        0.01        0.27      0.70 o 
  -7   0   1        0.53        0.35      0.30 o 
  -6   0   1        0.00       -0.17      0.19 o 
  -5   0   1        6.83        6.81      0.25 o 
  -4   0   1        8.23        9.24      0.23 o 
  -3   0   1      180.40      209.52      1.73 o 
  -2   0   1        7.31        6.81      0.13 o 
  -1   0   1        2.05        2.27      0.05 o 
   1   0   1      896.51      856.05      7.72 o 
   2   0   1        0.71        0.40      0.06 o 
   3   0   1       31.16       36.11      0.40 o 
   4   0   1      100.92       97.90      1.06 o 
   5   0   1      351.45      347.39      3.31 o 
   6   0   1        2.65        2.13      0.25 o 
   7   0   1        0.06        0.21      0.29 o 
   8   0   1        0.01       -0.44      0.49 o 
  -7   1   1        5.85        5.34      0.69 o 
  -6   1   1        3.93        5.07      0.38 o 
  -5   1   1        0.35        0.39      0.18 o 
  -4   1   1        0.13        0.23      0.12 o 
  -3   1   1      986.57     1048.86      8.43 o 
  -2   1   1        0.31        0.07      0.05 o 
  -1   1   1      803.33      820.09      6.86 o 
   0   1   1       89.06       89.09      0.65 o 
   1   1   1      813.87      733.53      5.77 o 
   2   1   1      362.87      335.84      3.42 o 
   3   1   1       10.04        9.55      0.19 o 
   4   1   1       75.74       83.43      0.86 o 
   5   1   1       63.45       63.56      0.74 o 
   6   1   1      258.25      251.93      2.83 o 
   7   1   1        2.39        3.07      0.31 o 
   8   1   1        0.01        0.06      0.33 o 
  -7   2   1        4.98        4.90      1.08 o 
  -6   2   1        6.92        6.69      0.58 o 
  -5   2   1       17.65       18.55      0.55 o 
  -4   2   1        2.16        3.59      0.22 o 
  -3   2   1        1.65        2.10      0.16 o 
  -2   2   1       50.86       63.48      0.68 o 
  -1   2   1      311.97      303.08      2.48 o 
   0   2   1     3791.83     3568.82     25.13 o 
   1   2   1       82.47       80.66      0.65 o 
   2   2   1      380.20      366.23      4.52 o 
   3   2   1       11.30       12.07      0.20 o 
   4   2   1        1.01        1.59      0.10 o 
   5   2   1      575.95      553.92      4.83 o 
   6   2   1       80.19       83.03      1.17 o 
   7   2   1        2.71        2.04      0.24 o 
   8   2   1        1.56        1.62      0.28 o 
  -7   3   1        2.44        2.95      1.10 o 
  -6   3   1        1.85        3.39      0.71 o 
  -5   3   1        4.43        4.25      0.49 o 
  -4   3   1       36.09       33.81      1.10 o 
  -3   3   1      202.01      205.08      2.34 o 
  -2   3   1        2.30        3.58      0.18 o 
  -1   3   1        1.79        2.12      0.14 o 
   0   3   1       48.16       54.21      0.54 o 
   1   3   1      216.80      205.95      1.83 o 
   2   3   1      172.60      164.09      1.83 o 
   3   3   1       14.25       16.03      0.32 o 
   4   3   1       49.28       51.66      0.54 o 
   5   3   1       31.61       30.49      0.38 o 
   6   3   1      524.59      520.93      4.74 o 
   7   3   1        4.05        4.58      0.25 o 
   8   3   1        0.02       -0.16      0.20 o 
  -6   4   1        2.70        3.74      0.81 o 
  -5   4   1        0.17       -0.28      0.53 o 
  -4   4   1        7.91        8.43      0.62 o 
  -3   4   1       48.21       51.46      0.92 o 
  -2   4   1       55.38       60.49      0.92 o 
  -1   4   1      183.30      176.02      1.85 o 
   0   4   1       99.58       95.19      1.01 o 
   1   4   1        0.31        0.50      0.07 o 
   2   4   1        0.79        0.88      0.06 o 
   3   4   1       70.22       74.28      1.09 o 
   4   4   1      111.52      110.67      1.56 o 
   5   4   1      147.16      139.61      1.38 o 
   6   4   1      173.06      170.67      1.88 o 
   7   4   1       36.09       35.73      0.63 o 
   8   4   1        1.34        1.58      0.24 o 
  -5   5   1        7.04        6.64      0.91 o 
  -4   5   1        0.30        0.69      0.41 o 
  -3   5   1        8.08        8.31      0.70 o 
  -2   5   1        1.79        2.17      0.34 o 
  -1   5   1        4.25        4.58      0.25 o 
   0   5   1       26.93       28.83      0.64 o 
   1   5   1       24.81       22.61      0.35 o 
   2   5   1      138.72      133.12      1.21 o 
   3   5   1        0.78        0.83      0.17 o 
   4   5   1        6.56        7.84      0.51 o 
   5   5   1      130.10      131.40      4.21 o 
   6   5   1      116.23      115.20      1.61 o 
   7   5   1        1.01        0.88      0.13 o 
   8   5   1        1.32        1.87      0.19 o 
  -4   6   1        0.19       -0.11      0.60 o 
  -3   6   1        0.36       -0.47      0.47 o 
  -2   6   1        0.42        1.13      0.32 o 
  -1   6   1       39.58       37.49      0.99 o 
   0   6   1        0.00       -0.18      0.18 o 
   1   6   1       16.19       15.24      0.32 o 
   2   6   1        0.03       -0.02      0.11 o 
   3   6   1      175.19      177.04      1.87 o 
   4   6   1        1.32        1.94      0.70 o 
   5   6   1        7.04        7.27      0.61 o 
   6   6   1        1.88        2.65      0.87 o 
   7   6   1        2.13        2.06      0.19 o 
   8   6   1        8.58       10.08      0.70 o 
  -3   7   1        1.10        0.90      0.64 o 
  -2   7   1        0.31        0.01      0.38 o 
  -1   7   1        0.76        0.91      0.36 o 
   0   7   1        3.66        3.81      0.47 o 
   1   7   1        7.45        8.39      0.35 o 
   2   7   1        0.09        0.19      0.16 o 
   3   7   1        9.96        9.71      0.32 o 
   4   7   1       27.32       25.79      0.60 o 
   5   7   1       19.55       17.32      0.84 o 
   6   7   1        0.33        0.08      0.68 o 
   7   7   1        0.48        0.34      0.14 o 
   8   7   1        0.31        0.66      0.21 o 
  -2   8   1        4.35        3.85      1.04 o 
  -1   8   1        0.37        0.28      0.46 o 
   0   8   1        1.15        0.78      0.58 o 
   1   8   1        3.85        3.31      0.40 o 
   2   8   1        0.64        0.34      0.22 o 
   3   8   1        9.52        9.13      0.49 o 
   4   8   1        0.78        0.67      0.18 o 
   5   8   1        4.68        4.01      0.21 o 
   6   8   1        0.43        0.53      0.26 o 
   7   8   1        0.54        0.41      0.29 o 
  -1   9   1        1.97        2.48      0.89 o 
   0   9   1        9.56        8.64      1.67 o 
   1   9   1        3.62        4.10      0.47 o 
   2   9   1        0.80        0.91      0.32 o 
   3   9   1        7.13        6.49      0.41 o 
   4   9   1        1.69        0.96      0.26 o 
   5   9   1        0.01        0.38      0.19 o 
   6   9   1        0.03       -0.03      0.17 o 
  -5  -9   2        1.90        1.84      0.20 o 
  -4  -9   2        0.83        0.95      0.21 o 
  -3  -9   2        1.55        1.21      0.30 o 
  -2  -9   2       10.91       11.50      1.09 o 
  -1  -9   2        0.58        0.33      0.38 o 
   0  -9   2        0.36        0.15      0.38 o 
   1  -9   2        1.78        2.11      0.61 o 
  -6  -8   2        5.23        5.79      1.30 o 
  -5  -8   2       46.98       51.97      2.83 o 
  -4  -8   2        0.08       -0.14      0.14 o 
  -3  -8   2        3.04        2.93      0.25 o 
  -2  -8   2        0.05       -0.24      0.24 o 
  -1  -8   2       17.78       16.16      0.65 o 
   0  -8   2        0.03       -0.31      0.31 o 
   1  -8   2        7.07        6.68      0.95 o 
   2  -8   2        5.73        6.66      1.16 o 
  -7  -7   2        1.72        1.35      0.99 o 
  -6  -7   2       71.02       82.43      3.71 o 
  -5  -7   2        6.38        6.81      1.19 o 
  -4  -7   2        0.55        1.28      0.84 o 
  -3  -7   2        0.89        1.14      0.14 o 
  -2  -7   2       22.23       21.85      0.47 o 
  -1  -7   2       12.41       10.02      0.38 o 
   0  -7   2       25.13       20.72      0.74 o 
   1  -7   2        3.34        3.27      0.42 o 
   2  -7   2        0.62        0.22      0.52 o 
   3  -7   2       21.74       21.44      1.29 o 
   4  -7   2        0.31       -0.26      0.64 o 
  -8  -6   2        0.01       -0.15      0.23 o 
  -7  -6   2        0.64        0.37      0.15 o 
  -6  -6   2        5.02        5.87      1.03 o 
  -5  -6   2      143.20      144.36      3.45 o 
  -4  -6   2       13.65       16.53      0.79 o 
  -3  -6   2        0.03       -0.01      0.12 o 
  -2  -6   2       10.20       12.39      0.43 o 
  -1  -6   2       15.84       15.77      0.38 o 
   0  -6   2      208.98      199.49      2.38 o 
   1  -6   2       23.74       24.41      0.67 o 
   2  -6   2        3.05        3.80      0.39 o 
   3  -6   2        4.68        4.38      0.71 o 
   4  -6   2        0.01        0.53      0.63 o 
   5  -6   2        0.04        0.39      0.70 o 
  -8  -5   2        1.74        3.10      0.23 o 
  -7  -5   2        1.67        1.43      0.20 o 
  -6  -5   2        1.91        1.67      0.17 o 
  -5  -5   2       19.09       21.83      1.02 o 
  -4  -5   2       20.23       21.92      0.94 o 
  -3  -5   2        4.28        5.82      0.35 o 
  -2  -5   2      110.97      114.02      1.29 o 
  -1  -5   2       57.47       64.86      1.01 o 
   0  -5   2       51.02       46.04      0.65 o 
   1  -5   2       15.09       14.73      0.41 o 
   2  -5   2       33.94       30.87      0.82 o 
   3  -5   2       22.76       22.27      0.90 o 
   4  -5   2        9.14        9.97      1.42 o 
   5  -5   2       19.01       20.55      1.33 o 
  -8  -4   2        0.03        0.43      0.20 o 
  -7  -4   2        0.02       -0.13      0.13 o 
  -6  -4   2       28.44       25.98      0.46 o 
  -5  -4   2      127.07      121.56      1.53 o 
  -4  -4   2        7.59        8.19      0.43 o 
  -3  -4   2       86.77       90.34      1.57 o 
  -2  -4   2       49.99       43.13      0.69 o 
  -1  -4   2      126.62      124.48      1.22 o 
   0  -4   2     3184.95     3238.67     28.73 o 
   1  -4   2       91.71       83.39      0.96 o 
   2  -4   2        1.06        0.99      0.16 o 
   3  -4   2        1.44        1.26      0.40 o 
   4  -4   2        0.20       -0.07      0.55 o 
   5  -4   2        1.68        1.85      0.69 o 
   6  -4   2        2.67        1.66      0.98 o 
  -8  -3   2       22.77       29.96      1.00 o 
  -7  -3   2        1.88        2.34      0.21 o 
  -6  -3   2       15.18       16.21      0.33 o 
  -5  -3   2        0.03       -0.01      0.15 o 
  -4  -3   2        3.27        3.60      0.15 o 
  -3  -3   2       10.29        9.70      0.24 o 
  -2  -3   2       23.66       24.80      0.51 o 
  -1  -3   2       90.55       93.00      0.91 o 
   0  -3   2      611.56      601.06      5.75 o 
   1  -3   2     1684.24     1743.19     16.14 o 
   2  -3   2      129.30      123.05      1.34 o 
   3  -3   2        2.43        2.93      0.20 o 
   4  -3   2        0.14        0.36      0.24 o 
   5  -3   2       13.19       13.58      1.20 o 
   6  -3   2        0.87        0.04      0.78 o 
   7  -3   2        0.02        0.28      0.64 o 
  -8  -2   2        0.01        0.35      0.34 o 
  -7  -2   2        1.19        1.18      0.23 o 
  -6  -2   2        8.30        6.74      0.26 o 
  -5  -2   2        6.66        6.00      0.18 o 
  -4  -2   2       13.47       14.50      0.32 o 
  -3  -2   2      130.39      146.35      1.20 o 
  -2  -2   2      219.04      201.90      2.24 o 
  -1  -2   2      256.29      230.65      2.25 o 
   0  -2   2     5772.90     5532.73     43.97 o 
   1  -2   2      292.81      295.54      2.41 o 
   2  -2   2       80.52       79.63      0.85 o 
   3  -2   2        8.12        6.34      0.21 o 
   4  -2   2       22.06       21.47      0.48 o 
   5  -2   2      250.25      249.63      3.44 o 
   6  -2   2        0.71        0.76      0.41 o 
   7  -2   2        1.65        0.17      0.56 o 
  -8  -1   2        4.67        6.51      0.58 o 
  -7  -1   2       19.08       20.75      0.73 o 
  -6  -1   2       11.58       13.07      0.39 o 
  -5  -1   2       11.07       13.34      0.31 o 
  -4  -1   2        2.50        1.33      0.11 o 
  -3  -1   2      792.94      864.38      6.70 o 
  -2  -1   2       34.07       36.57      0.37 o 
  -1  -1   2       21.33       20.33      0.24 o 
   0  -1   2     1336.95     1324.43      8.79 o 
   1  -1   2      788.94      815.02      7.13 o 
   2  -1   2      252.24      259.18      2.04 o 
   3  -1   2       12.29       14.84      0.32 o 
   4  -1   2       10.94       11.66      0.29 o 
   5  -1   2        8.58        8.95      0.37 o 
   6  -1   2      110.32      111.56      1.73 o 
   7  -1   2        0.01        0.11      0.36 o 
   8  -1   2        0.04        0.23      0.77 o 
  -8   0   2        0.19        0.15      0.51 o 
  -7   0   2        2.50        2.54      0.38 o 
  -6   0   2       17.17       19.99      0.67 o 
  -5   0   2        0.02        0.13      0.14 o 
  -4   0   2       10.52       12.49      0.32 o 
  -3   0   2        1.31        2.61      0.13 o 
  -2   0   2      120.97      127.86      0.99 o 
  -1   0   2      992.07      894.23      6.05 o 
   0   0   2      680.94      703.06      5.85 o 
   1   0   2     2006.01     1902.91     20.91 o 
   2   0   2      149.57      142.08      1.10 o 
   3   0   2       83.04       83.48      0.86 o 
   4   0   2      113.73      116.17      1.27 o 
   5   0   2      442.60      425.55      4.01 o 
   6   0   2       73.63       69.47      1.13 o 
   7   0   2        0.28        0.28      0.26 o 
   8   0   2        0.86        0.97      0.52 o 
  -7   1   2        0.06       -0.14      0.46 o 
  -6   1   2        0.01        0.04      0.25 o 
  -5   1   2        1.11        0.80      0.18 o 
  -4   1   2        0.31        0.57      0.12 o 
  -3   1   2      304.60      347.99      2.91 o 
  -2   1   2        2.52        2.31      0.14 o 
  -1   1   2      533.49      553.15      4.67 o 
   0   1   2      292.29      288.79      2.40 o 
   1   1   2      844.61      791.24      5.38 o 
   2   1   2      909.43      945.61      7.15 o 
   3   1   2       98.80      110.93      1.10 o 
   4   1   2       28.58       29.07      0.43 o 
   5   1   2       22.68       21.67      0.39 o 
   6   1   2      334.99      316.22      3.49 o 
   7   1   2        0.57        0.52      0.25 o 
   8   1   2        0.04        0.09      0.25 o 
  -7   2   2        4.33        4.76      1.12 o 
  -6   2   2        3.26        1.74      0.47 o 
  -5   2   2        0.44        0.21      0.22 o 
  -4   2   2        0.33        0.82      0.20 o 
  -3   2   2       95.57      103.88      1.13 o 
  -2   2   2      213.53      214.50      2.05 o 
  -1   2   2      292.87      274.10      2.36 o 
   0   2   2     3308.72     3239.35     22.84 o 
   1   2   2     1302.23     1236.85      8.22 o 
   2   2   2        3.70        3.08      0.10 o 
   3   2   2       97.84       95.63      0.89 o 
   4   2   2       86.28       82.77      0.86 o 
   5   2   2       98.74       98.13      1.00 o 
   6   2   2      286.65      266.68      2.71 o 
   7   2   2       20.53       21.04      0.73 o 
   8   2   2        1.56        1.36      0.27 o 
  -6   3   2        0.03        0.17      0.57 o 
  -5   3   2        5.13        5.40      0.73 o 
  -4   3   2       16.90       18.52      1.00 o 
  -3   3   2       25.30       25.38      0.50 o 
  -2   3   2       50.36       50.43      0.74 o 
  -1   3   2        0.00       -0.01      0.07 o 
   0   3   2       40.09       37.03      0.39 o 
   1   3   2       13.38       15.21      0.21 o 
   2   3   2     1224.78     1206.74      9.01 o 
   3   3   2      101.51       96.01      0.82 o 
   4   3   2        1.17        1.69      0.09 o 
   5   3   2       75.69       76.43      0.93 o 
   6   3   2       85.34       79.36      0.90 o 
   7   3   2        2.78        2.51      0.21 o 
   8   3   2        1.23        1.78      0.25 o 
   9   3   2        0.67       -0.03      0.30 o 
  -6   4   2        9.61        9.19      1.04 o 
  -5   4   2        0.02        0.45      0.58 o 
  -4   4   2        0.50        0.65      0.38 o 
  -3   4   2        5.87        5.21      0.36 o 
  -2   4   2        4.55        3.51      0.24 o 
  -1   4   2       25.04       29.63      0.49 o 
   0   4   2      339.94      351.21      3.25 o 
   1   4   2       54.35       51.59      0.57 o 
   2   4   2       38.76       35.83      0.38 o 
   3   4   2      580.98      587.23      5.32 o 
   4   4   2        3.86        2.78      0.11 o 
   5   4   2        4.74        4.30      0.16 o 
   6   4   2        8.43        7.16      0.27 o 
   7   4   2        4.21        4.66      0.25 o 
   8   4   2       10.74       11.72      0.54 o 
   9   4   2        0.01        0.10      0.27 o 
  -5   5   2        7.69        9.71      1.03 o 
  -4   5   2        4.60        4.34      0.72 o 
  -3   5   2        0.55        0.92      0.40 o 
  -2   5   2        0.39        0.08      0.23 o 
  -1   5   2        0.46        1.11      0.25 o 
   0   5   2        7.84        8.41      0.26 o 
   1   5   2       10.46       12.63      0.27 o 
   2   5   2      112.78      108.99      1.06 o 
   3   5   2      118.09      128.22      1.77 o 
   4   5   2       46.11       44.62      0.62 o 
   5   5   2        5.79        6.63      0.19 o 
   6   5   2       19.97       18.26      0.40 o 
   7   5   2        1.08        0.80      0.16 o 
   8   5   2        0.57        0.57      0.31 o 
  -4   6   2        0.39        1.11      0.69 o 
  -3   6   2        0.95        0.40      0.42 o 
  -2   6   2       11.72       11.78      0.57 o 
  -1   6   2       12.38       13.42      0.46 o 
   0   6   2       12.35       11.18      0.37 o 
   1   6   2        2.34        2.25      0.18 o 
   2   6   2       10.04        8.09      0.23 o 
   3   6   2       30.69       33.20      0.62 o 
   4   6   2        1.37        2.10      0.15 o 
   5   6   2        3.59        2.88      0.20 o 
   6   6   2        0.10       -0.08      0.11 o 
   7   6   2        4.63        4.41      0.32 o 
   8   6   2       15.08       16.31      0.79 o 
  -3   7   2        0.17       -0.30      0.62 o 
  -2   7   2        5.34        6.23      0.79 o 
  -1   7   2        9.99       11.45      0.58 o 
   0   7   2       44.36       42.30      1.91 o 
   1   7   2        1.47        1.56      0.22 o 
   2   7   2        4.65        4.55      0.23 o 
   3   7   2       42.04       40.93      0.70 o 
   4   7   2        1.19        1.17      0.19 o 
   5   7   2       11.12       11.18      0.30 o 
   6   7   2        2.87        2.47      0.17 o 
   7   7   2        0.00       -0.01      0.15 o 
   8   7   2        3.65        4.22      0.28 o 
  -2   8   2        1.15        1.91      0.91 o 
  -1   8   2        8.07        7.51      0.77 o 
   0   8   2        3.09        3.16      0.46 o 
   1   8   2       22.27       22.97      0.83 o 
   2   8   2        0.17       -0.10      0.34 o 
   3   8   2        0.13        0.15      0.20 o 
   4   8   2        5.27        4.69      0.27 o 
   5   8   2        0.41        0.57      0.19 o 
   6   8   2        0.76        0.67      0.17 o 
   7   8   2        0.01       -0.26      0.26 o 
   0   9   2        7.47        7.78      0.78 o 
   1   9   2        0.09        0.07      0.36 o 
   2   9   2        5.25        5.83      0.47 o 
   3   9   2        0.24       -0.29      0.68 o 
   4   9   2        0.16       -0.18      0.24 o 
   5   9   2        0.00       -0.12      0.29 o 
   6   9   2        0.08       -0.18      0.24 o 
  -5  -9   3        1.61        1.69      0.20 o 
  -4  -9   3        0.11       -0.12      0.16 o 
  -3  -9   3        0.44        0.37      0.28 o 
  -2  -9   3        0.15        0.02      0.34 o 
  -1  -9   3       13.46       12.64      0.63 o 
   0  -9   3        8.71        7.04      0.57 o 
  -4  -8   3        0.31        0.23      0.15 o 
  -3  -8   3        0.00       -0.26      0.26 o 
  -2  -8   3        0.00       -0.25      0.25 o 
  -1  -8   3        2.17        2.47      0.34 o 
   0  -8   3       44.61       41.40      1.36 o 
   1  -8   3        0.03       -0.42      0.42 o 
   2  -8   3        0.20       -0.06      0.79 o 
  -7  -7   3        1.59        2.56      1.15 o 
  -6  -7   3        0.19       -0.35      0.87 o 
  -5  -7   3        0.51       -0.04      0.77 o 
  -4  -7   3        2.36        2.77      0.28 o 
  -3  -7   3        5.39        5.40      0.24 o 
  -2  -7   3        4.74        3.76      0.24 o 
  -1  -7   3       56.76       57.26      1.18 o 
   0  -7   3       33.72       30.53      0.92 o 
   1  -7   3       13.29       13.27      0.66 o 
   2  -7   3        0.42        1.20      0.49 o 
   3  -7   3        0.95        1.57      0.93 o 
   4  -7   3        0.17        0.09      0.69 o 
  -7  -6   3        0.17        0.17      0.17 o 
  -6  -6   3        0.60        1.14      0.79 o 
  -5  -6   3       23.39       22.86      1.72 o 
  -4  -6   3        1.57        1.85      0.82 o 
  -3  -6   3       28.40       25.72      0.65 o 
  -2  -6   3       20.83       21.25      0.44 o 
  -1  -6   3       46.43       45.71      0.77 o 
   0  -6   3      383.11      378.06      4.06 o 
   1  -6   3       11.82       11.00      0.48 o 
   2  -6   3        1.78        1.17      0.32 o 
   3  -6   3        0.48        0.29      0.38 o 
   4  -6   3        2.22        3.09      0.74 o 
   5  -6   3        0.36       -0.64      0.64 o 
  -8  -5   3       16.46       20.58      0.90 o 
  -7  -5   3        0.27        0.19      0.18 o 
  -6  -5   3        3.68        2.86      0.18 o 
  -5  -5   3        0.95        0.10      0.65 o 
  -4  -5   3        0.18       -0.27      0.27 o 
  -3  -5   3       33.49       30.21      1.00 o 
  -2  -5   3      121.12      113.75      1.41 o 
  -1  -5   3      172.56      184.45      1.90 o 
   0  -5   3       79.52       74.11      0.86 o 
   1  -5   3      265.98      282.37      3.11 o 
   2  -5   3        0.57        0.53      0.26 o 
   3  -5   3        0.22       -0.18      0.47 o 
   4  -5   3        0.32       -0.33      0.47 o 
   5  -5   3        1.35        0.51      0.67 o 
  -8  -4   3        0.09        0.34      0.28 o 
  -7  -4   3        0.06       -0.05      0.18 o 
  -6  -4   3        4.62        5.46      0.22 o 
  -5  -4   3        2.16        1.53      0.12 o 
  -4  -4   3       22.08       25.92      0.75 o 
  -3  -4   3        3.75        2.72      0.27 o 
  -2  -4   3       78.52       80.99      2.03 o 
  -1  -4   3       47.63       47.85      0.55 o 
   0  -4   3      519.45      550.07      7.18 o 
   1  -4   3        7.82        7.32      0.27 o 
   2  -4   3       37.88       33.68      0.59 o 
   3  -4   3        2.69        3.21      0.34 o 
   4  -4   3        6.46        7.11      0.83 o 
   5  -4   3       80.85       79.33      2.54 o 
   6  -4   3        0.46        0.21      0.60 o 
  -8  -3   3        6.64        8.65      0.69 o 
  -7  -3   3        7.52        5.73      0.33 o 
  -6  -3   3        0.22        0.20      0.23 o 
  -5  -3   3        0.11        0.02      0.13 o 
  -4  -3   3        0.44        0.13      0.09 o 
  -3  -3   3     1013.09     1073.79     11.03 o 
  -2  -3   3      558.15      565.60      7.67 o 
  -1  -3   3      167.14      173.32      1.63 o 
   0  -3   3       21.78       25.38      0.35 o 
   1  -3   3      293.50      305.24      2.65 o 
   2  -3   3      176.81      186.64      2.01 o 
   3  -3   3        2.34        4.23      0.22 o 
   4  -3   3        0.17       -0.22      0.22 o 
   5  -3   3        7.80        6.94      0.83 o 
   6  -3   3       98.27       94.89      2.91 o 
   7  -3   3        3.11        3.50      0.78 o 
  -8  -2   3        0.04       -0.36      0.36 o 
  -7  -2   3        7.61        6.81      0.42 o 
  -6  -2   3       77.92       79.79      1.07 o 
  -5  -2   3       13.48       14.85      0.30 o 
  -4  -2   3       48.06       54.41      0.57 o 
  -3  -2   3       18.15       17.22      0.24 o 
  -2  -2   3      513.25      534.34      4.36 o 
  -1  -2   3      701.32      692.55      5.14 o 
   0  -2   3      237.03      228.75      2.01 o 
   1  -2   3        0.26        0.25      0.07 o 
   2  -2   3       59.62       68.32      0.71 o 
   3  -2   3        0.02       -0.09      0.09 o 
   4  -2   3       21.64       21.06      0.45 o 
   5  -2   3      142.95      139.56      2.12 o 
   6  -2   3       38.62       42.51      1.10 o 
   7  -2   3        2.85        2.02      0.66 o 
  -8  -1   3        1.19        1.39      0.51 o 
  -7  -1   3        0.46        1.56      0.33 o 
  -6  -1   3       14.64       17.53      0.46 o 
  -5  -1   3       42.55       38.96      0.60 o 
  -4  -1   3       13.03       13.98      0.32 o 
  -3  -1   3     1175.02     1289.52     10.34 o 
  -2  -1   3      159.63      158.20      1.48 o 
  -1  -1   3      122.25      101.77      0.90 o 
   0  -1   3      991.38      947.37      6.42 o 
   1  -1   3      387.20      393.64      3.30 o 
   2  -1   3      975.97      974.89      9.01 o 
   3  -1   3       80.51       86.07      0.92 o 
   4  -1   3        2.19        1.67      0.14 o 
   5  -1   3       31.27       30.49      0.74 o 
   6  -1   3      347.17      336.06      4.44 o 
   7  -1   3        6.21        7.10      0.74 o 
   8  -1   3        0.13        0.67      0.81 o 
  -7   0   3       25.27       26.85      1.85 o 
  -6   0   3        0.10        0.38      0.27 o 
  -5   0   3        9.56       10.42      0.30 o 
  -4   0   3       14.95       14.59      0.32 o 
  -3   0   3      128.36      143.79      1.30 o 
  -2   0   3      407.31      431.91      3.36 o 
  -1   0   3      247.89      238.73      1.78 o 
   0   0   3      164.91      170.66      1.37 o 
   1   0   3      202.41      173.20      1.37 o 
   2   0   3      233.16      237.10      1.94 o 
   3   0   3        6.13        7.58      0.18 o 
   4   0   3       82.30       92.48      1.01 o 
   5   0   3       28.82       25.32      0.46 o 
   6   0   3      194.30      201.19      2.60 o 
   7   0   3       23.31       20.77      0.66 o 
   8   0   3        0.50        0.42      0.40 o 
  -7   1   3       13.21       15.12      1.01 o 
  -6   1   3       12.04       13.37      0.98 o 
  -5   1   3        6.99        6.40      0.37 o 
  -4   1   3        3.02        4.37      0.21 o 
  -3   1   3      173.90      183.83      1.71 o 
  -2   1   3      263.39      278.80      2.34 o 
  -1   1   3     1005.16      984.72      7.46 o 
   0   1   3     1469.31     1452.81     11.35 o 
   1   1   3      326.33      279.82      2.00 o 
   2   1   3      974.66      957.27      6.92 o 
   3   1   3      192.15      186.84      1.65 o 
   4   1   3      156.90      171.90      1.44 o 
   5   1   3       29.16       28.48      0.42 o 
   6   1   3      172.08      176.59      1.95 o 
   7   1   3       18.92       18.35      0.54 o 
   8   1   3        0.42        0.24      0.26 o 
  -7   2   3        1.24        1.02      0.91 o 
  -6   2   3       25.37       22.13      1.26 o 
  -5   2   3        7.82        7.28      0.45 o 
  -4   2   3        2.66        3.35      0.27 o 
  -3   2   3       14.78       13.77      0.31 o 
  -2   2   3        9.11        8.90      0.29 o 
  -1   2   3      805.31      782.01      6.23 o 
   0   2   3     1445.44     1431.32     10.72 o 
   1   2   3      139.66      145.88      1.06 o 
   2   2   3       97.18      108.43      0.87 o 
   3   2   3      566.04      566.56      5.35 o 
   4   2   3        5.62        6.33      0.16 o 
   5   2   3        2.46        1.61      0.16 o 
   6   2   3       10.98       10.32      0.32 o 
   7   2   3       12.16        9.33      0.53 o 
   8   2   3        9.03       10.27      0.46 o 
   9   2   3        0.05       -0.31      0.32 o 
  -6   3   3        5.08        4.80      0.80 o 
  -5   3   3       50.53       45.75      1.79 o 
  -4   3   3        0.10       -0.20      0.20 o 
  -3   3   3        0.43        0.37      0.15 o 
  -2   3   3       19.50       15.49      0.32 o 
  -1   3   3      204.28      195.10      1.99 o 
   0   3   3        2.15        3.49      0.12 o 
   1   3   3        2.88        3.06      0.09 o 
   2   3   3      158.10      154.72      1.29 o 
   3   3   3      569.62      603.78      4.92 o 
   4   3   3       10.43       11.29      0.29 o 
   5   3   3       60.04       59.05      0.60 o 
   6   3   3        1.88        0.84      0.20 o 
   7   3   3        0.11       -0.12      0.17 o 
   8   3   3        1.40        1.76      0.26 o 
   9   3   3        0.04        0.08      0.25 o 
  -6   4   3        2.11        1.21      1.06 o 
  -5   4   3       18.90       20.31      1.28 o 
  -4   4   3        0.95        0.40      0.53 o 
  -3   4   3       10.77        9.46      0.40 o 
  -2   4   3       78.23       73.54      1.04 o 
  -1   4   3      310.41      294.10      2.95 o 
   0   4   3      446.50      474.04      4.13 o 
   1   4   3        2.63        3.40      0.14 o 
   2   4   3        0.13        0.13      0.06 o 
   3   4   3      170.98      182.89      1.52 o 
   4   4   3        1.22        2.63      0.11 o 
   5   4   3        5.44        5.13      0.17 o 
   6   4   3        4.40        4.13      0.17 o 
   7   4   3        5.54        5.63      0.23 o 
   8   4   3       32.53       35.58      0.86 o 
   9   4   3        0.01       -0.16      0.27 o 
  -5   5   3       14.70       13.13      2.15 o 
  -4   5   3       24.39       24.96      1.37 o 
  -3   5   3        2.69        1.57      0.42 o 
  -2   5   3        0.73        0.38      0.25 o 
  -1   5   3       43.51       45.78      0.75 o 
   0   5   3       15.39       16.29      0.39 o 
   1   5   3        2.58        2.32      0.16 o 
   2   5   3        2.33        4.21      0.17 o 
   3   5   3       56.35       58.81      0.59 o 
   4   5   3       18.46       20.04      0.32 o 
   5   5   3        0.44        0.44      0.12 o 
   6   5   3        0.55        0.53      0.14 o 
   7   5   3        0.04        0.08      0.14 o 
   8   5   3        4.96        6.28      0.36 o 
  -4   6   3        1.40        1.86      0.76 o 
  -3   6   3        3.46        3.32      0.73 o 
  -2   6   3        0.70        0.39      0.33 o 
  -1   6   3        4.15        4.28      0.33 o 
   0   6   3        0.01       -0.02      0.17 o 
   1   6   3       22.65       23.55      0.44 o 
   2   6   3        7.41        7.46      0.23 o 
   3   6   3        0.85        1.40      0.17 o 
   4   6   3        8.95       10.65      0.31 o 
   5   6   3        0.15        0.25      0.13 o 
   6   6   3        1.44        1.33      0.22 o 
   7   6   3        0.13        0.26      0.14 o 
   8   6   3        6.49        8.16      0.32 o 
  -3   7   3        0.00       -0.18      0.62 o 
  -2   7   3        5.43        7.41      0.84 o 
  -1   7   3        1.88        1.27      0.42 o 
   0   7   3       14.97       16.55      1.18 o 
   1   7   3        2.27        3.07      0.25 o 
   2   7   3        1.11        0.90      0.17 o 
   3   7   3        0.61        0.25      0.15 o 
   4   7   3        0.81        1.16      0.19 o 
   5   7   3        8.52        7.92      0.33 o 
   6   7   3        9.67        8.81      0.31 o 
   7   7   3        0.05        0.07      0.16 o 
   8   7   3       14.55       16.80      0.85 o 
  -2   8   3        0.22        0.52      0.92 o 
  -1   8   3        0.18       -0.37      0.49 o 
   0   8   3        6.68        5.45      0.53 o 
   1   8   3        3.51        3.94      0.43 o 
   2   8   3        8.45        9.38      0.46 o 
   3   8   3        2.07        2.32      0.24 o 
   4   8   3        0.71        0.79      0.21 o 
   5   8   3        1.00        1.24      0.21 o 
   6   8   3        2.29        1.76      0.21 o 
   7   8   3        0.03       -0.12      0.17 o 
   0   9   3        0.35       -0.08      0.49 o 
   1   9   3       10.29       10.77      0.61 o 
   2   9   3        1.04        0.99      0.44 o 
   3   9   3        2.26        2.22      0.41 o 
   4   9   3        0.13        0.22      0.27 o 
   5   9   3        1.57        1.63      0.28 o 
   6   9   3        2.75        1.98      0.28 o 
  -4  -9   4        0.54        0.88      0.25 o 
  -3  -9   4        0.32        0.48      0.27 o 
  -2  -9   4        1.18        1.19      0.40 o 
  -1  -9   4        4.29        3.13      0.62 o 
   0  -9   4        5.97        6.35      0.57 o 
  -4  -8   4        1.63        1.59      0.19 o 
  -3  -8   4        7.33        6.77      0.28 o 
  -2  -8   4        0.00       -0.03      0.20 o 
  -1  -8   4        6.02        5.35      0.41 o 
   0  -8   4       67.82       58.53      1.62 o 
   1  -8   4        2.46        2.42      0.56 o 
   2  -8   4        0.01       -0.53      0.76 o 
  -7  -7   4        0.50        0.64      0.20 o 
  -4  -7   4        0.22        0.20      0.14 o 
  -3  -7   4        0.23        0.20      0.16 o 
  -2  -7   4        6.39        6.55      0.32 o 
  -1  -7   4        4.78        4.88      0.29 o 
   0  -7   4       41.95       38.74      1.61 o 
   1  -7   4       27.68       25.20      0.90 o 
   2  -7   4        0.31        1.16      0.49 o 
   3  -7   4        0.09        0.40      0.80 o 
  -7  -6   4        0.02       -0.07      0.17 o 
  -6  -6   4        0.05        0.25      0.19 o 
  -3  -6   4        5.89        5.35      0.21 o 
  -2  -6   4        1.78        1.20      0.17 o 
  -1  -6   4       14.23       14.05      0.39 o 
   0  -6   4      209.83      202.22      2.29 o 
   1  -6   4       39.38       35.78      0.83 o 
   2  -6   4        0.34        0.41      0.28 o 
   3  -6   4        0.01        0.37      0.37 o 
   4  -6   4        0.63        0.94      0.64 o 
   5  -6   4       29.65       33.78      1.81 o 
  -7  -5   4        2.32        1.89      0.24 o 
  -6  -5   4        0.69        0.94      0.19 o 
  -5  -5   4        2.46        2.22      0.62 o 
  -4  -5   4        0.40        0.59      0.57 o 
  -3  -5   4      115.75      117.09      3.31 o 
  -2  -5   4       13.81       11.92      0.28 o 
  -1  -5   4        0.01       -0.11      0.11 o 
   0  -5   4       54.29       54.00      0.80 o 
   1  -5   4       93.20       93.76      1.31 o 
   2  -5   4        0.05       -0.22      0.24 o 
   3  -5   4        0.05       -0.09      0.32 o 
   4  -5   4        0.41       -0.28      0.50 o 
   5  -5   4        0.32       -0.07      0.63 o 
  -8  -4   4        0.09        0.70      0.39 o 
  -7  -4   4        0.04        0.01      0.19 o 
  -6  -4   4        5.70        5.13      0.23 o 
  -5  -4   4        0.35        0.11      0.20 o 
  -4  -4   4       28.78       32.82      0.55 o 
  -3  -4   4        3.36        3.68      0.35 o 
  -2  -4   4      264.96      280.94      3.20 o 
  -1  -4   4      302.35      310.22      2.89 o 
   0  -4   4      113.82      107.27      1.19 o 
   1  -4   4      207.10      217.90      1.99 o 
   2  -4   4       24.19       25.99      0.48 o 
   3  -4   4        3.20        3.77      0.31 o 
   4  -4   4        5.35        5.96      0.52 o 
   5  -4   4       58.72       63.44      2.36 o 
   6  -4   4        2.77        3.23      0.99 o 
  -8  -3   4        0.65       -0.38      0.51 o 
  -7  -3   4        0.14        0.05      0.24 o 
  -6  -3   4        3.27        3.48      0.23 o 
  -5  -3   4       26.80       24.64      0.44 o 
  -4  -3   4       17.16       17.81      0.30 o 
  -3  -3   4      328.04      349.73      3.02 o 
  -2  -3   4      289.19      303.32      2.61 o 
  -1  -3   4      301.34      309.78      2.56 o 
   0  -3   4       57.63       58.57      0.65 o 
   1  -3   4        2.98        1.70      0.12 o 
   2  -3   4       64.64       60.16      0.72 o 
   3  -3   4       20.11       21.30      0.47 o 
   4  -3   4        0.19        0.07      0.22 o 
   5  -3   4        3.14        3.86      0.97 o 
   6  -3   4      115.55      110.55      4.35 o 
   7  -3   4        0.07        1.17      0.72 o 
  -8  -2   4        2.93        4.58      0.48 o 
  -7  -2   4       14.74       15.22      0.66 o 
  -6  -2   4       13.64       10.13      0.39 o 
  -5  -2   4       50.01       43.05      0.60 o 
  -4  -2   4       61.93       59.36      0.65 o 
  -3  -2   4        0.01        0.23      0.09 o 
  -2  -2   4      296.73      314.92      2.60 o 
  -1  -2   4      150.98      149.46      1.39 o 
   0  -2   4      299.59      290.03      2.37 o 
   1  -2   4      436.94      429.47      3.83 o 
   2  -2   4       57.86       59.06      0.59 o 
   3  -2   4       81.25       86.66      1.08 o 
   4  -2   4       14.05       13.43      0.36 o 
   5  -2   4       13.91       12.72      0.68 o 
   6  -2   4       56.97       57.83      2.92 o 
   7  -2   4       11.02       11.11      1.10 o 
  -7  -1   4       10.18       10.19      0.61 o 
  -6  -1   4        3.92        4.28      0.72 o 
  -5  -1   4       36.19       33.20      0.59 o 
  -4  -1   4        5.48        6.10      0.22 o 
  -3  -1   4        6.88        6.69      0.22 o 
  -2  -1   4       47.58       42.29      0.45 o 
  -1  -1   4      169.05      169.54      1.42 o 
   0  -1   4       39.93       33.46      0.32 o 
   1  -1   4      161.45      173.66      1.52 o 
   2  -1   4      201.07      187.58      1.52 o 
   3  -1   4       58.47       57.45      0.66 o 
   4  -1   4       56.22       59.86      1.08 o 
   5  -1   4        3.67        3.49      0.32 o 
   6  -1   4       24.85       26.18      0.85 o 
   7  -1   4        3.29        3.43      0.37 o 
   8  -1   4        0.09       -0.67      0.67 o 
  -7   0   4        0.01        0.15      0.47 o 
  -6   0   4       79.15       62.48      1.51 o 
  -5   0   4       22.30       19.24      0.46 o 
  -4   0   4        4.11        3.47      0.20 o 
  -3   0   4       45.79       46.01      0.59 o 
  -2   0   4        0.40        0.31      0.09 o 
  -1   0   4      402.10      429.53      3.45 o 
   0   0   4      104.97      108.56      0.91 o 
   1   0   4      177.32      164.86      1.31 o 
   2   0   4      300.69      327.05      2.64 o 
   3   0   4     1224.99     1261.92     11.00 o 
   4   0   4      212.52      220.45      2.11 o 
   5   0   4       35.87       37.68      0.69 o 
   6   0   4       14.06       11.15      0.43 o 
   7   0   4        2.54        2.64      0.36 o 
   8   0   4        5.92        6.91      0.62 o 
  -7   1   4        3.27        3.65      0.68 o 
  -6   1   4        0.04        0.53      0.68 o 
  -5   1   4      166.47      149.59      2.74 o 
  -4   1   4       14.41       15.99      0.40 o 
  -3   1   4       44.39       49.72      0.63 o 
  -2   1   4       76.93       67.57      0.74 o 
  -1   1   4      107.84      112.53      1.00 o 
   0   1   4      672.64      673.63      4.91 o 
   1   1   4       59.79       58.73      0.53 o 
   2   1   4      316.53      317.46      2.58 o 
   3   1   4     1062.97     1132.89     10.76 o 
   4   1   4       66.91       77.06      0.96 o 
   5   1   4       60.24       56.75      0.66 o 
   6   1   4        3.73        2.77      0.22 o 
   7   1   4        2.45        1.66      0.27 o 
   8   1   4        0.30        0.15      0.30 o 
  -7   2   4        3.38        3.92      1.07 o 
  -6   2   4        4.08        3.16      0.95 o 
  -5   2   4       11.39        9.27      0.79 o 
  -4   2   4        2.48        2.25      0.25 o 
  -3   2   4       24.53       25.38      0.57 o 
  -2   2   4      116.89      115.19      1.20 o 
  -1   2   4      110.66      116.87      1.07 o 
   0   2   4       65.07       61.10      0.60 o 
   1   2   4      193.03      204.58      1.53 o 
   2   2   4        1.54        1.05      0.09 o 
   3   2   4     1437.99     1545.47     12.95 o 
   4   2   4      272.41      311.25      2.75 o 
   5   2   4        2.10        2.33      0.15 o 
   6   2   4        6.42        8.83      0.28 o 
   7   2   4        9.27        6.91      0.51 o 
   8   2   4       35.54       39.60      0.89 o 
   9   2   4        0.10        0.09      0.30 o 
  -6   3   4        0.12       -0.12      0.57 o 
  -5   3   4       28.25       27.59      1.39 o 
  -4   3   4       32.67       31.94      0.93 o 
  -3   3   4       23.64       24.37      0.51 o 
  -2   3   4        4.70        3.67      0.29 o 
  -1   3   4      842.81      846.15      7.10 o 
   0   3   4       25.91       24.39      0.34 o 
   1   3   4       13.03       11.55      0.19 o 
   2   3   4       32.57       29.78      0.35 o 
   3   3   4       36.96       41.98      0.48 o 
   4   3   4      293.96      326.44      3.01 o 
   5   3   4        1.27        1.90      0.14 o 
   6   3   4       10.52       11.66      0.32 o 
   7   3   4        3.82        3.26      0.25 o 
   8   3   4        5.04        5.76      0.44 o 
   9   3   4        2.77        3.44      0.35 o 
  -5   4   4       10.03        9.90      0.99 o 
  -4   4   4        4.25        4.12      1.18 o 
  -3   4   4       20.42       19.16      0.87 o 
  -2   4   4        2.78        1.92      0.26 o 
  -1   4   4      107.68      111.16      1.19 o 
   0   4   4      782.69      792.95      6.80 o 
   1   4   4        4.02        3.10      0.14 o 
   2   4   4       19.30       23.26      0.30 o 
   3   4   4       16.00       16.83      0.26 o 
   4   4   4        1.81        2.78      0.14 o 
   5   4   4       19.05       20.47      0.33 o 
   6   4   4        5.41        3.96      0.20 o 
   7   4   4        3.63        2.83      0.22 o 
   8   4   4       12.57       14.15      0.46 o 
   9   4   4        2.11        2.83      0.38 o 
  -5   5   4        0.08        0.02      0.62 o 
  -4   5   4        1.52        1.79      0.71 o 
  -3   5   4        0.38        0.75      0.43 o 
  -2   5   4       81.23       79.14      1.60 o 
  -1   5   4       50.95       46.66      0.96 o 
   0   5   4      108.65      111.08      1.22 o 
   1   5   4       60.69       58.80      0.73 o 
   2   5   4       17.38       16.92      0.35 o 
   3   5   4        6.69        6.89      0.18 o 
   4   5   4        1.63        1.85      0.13 o 
   5   5   4        0.99        1.58      0.15 o 
   6   5   4        1.35        0.89      0.16 o 
   7   5   4        0.48        0.25      0.16 o 
   8   5   4       22.35       25.82      0.63 o 
  -4   6   4        1.49        1.45      1.48 o 
  -3   6   4        9.53       11.61      1.04 o 
  -2   6   4       12.36       11.73      1.07 o 
  -1   6   4       64.35       65.68      1.58 o 
   0   6   4      159.64      161.03      1.95 o 
   1   6   4       22.27       22.98      0.52 o 
   2   6   4        1.48        1.39      0.17 o 
   3   6   4        2.94        2.79      0.17 o 
   4   6   4       15.23       15.57      0.31 o 
   5   6   4        7.10        7.89      0.26 o 
   6   6   4        4.85        3.75      0.20 o 
   7   6   4        0.07        0.08      0.15 o 
   8   6   4        5.74        7.16      0.44 o 
  -3   7   4        4.10        6.38      0.92 o 
  -2   7   4        0.02       -0.09      0.75 o 
  -1   7   4        1.85        2.39      0.48 o 
   0   7   4        4.35        4.57      0.47 o 
   1   7   4       57.91       57.63      1.19 o 
   2   7   4        0.01       -0.17      0.17 o 
   3   7   4        2.81        2.69      0.20 o 
   4   7   4        3.51        3.80      0.26 o 
   5   7   4        3.64        2.93      0.24 o 
   6   7   4        0.03       -0.07      0.17 o 
   7   7   4        0.88        0.95      0.20 o 
   8   7   4        1.65        2.35      0.59 o 
  -2   8   4        2.78        2.53      1.14 o 
  -1   8   4        4.67        4.89      1.04 o 
   0   8   4        7.27        6.22      0.71 o 
   1   8   4        0.01       -0.27      0.29 o 
   2   8   4        0.97        0.25      0.29 o 
   3   8   4        1.73        2.12      0.27 o 
   4   8   4        2.80        2.60      0.30 o 
   5   8   4        2.27        2.71      0.26 o 
   6   8   4        3.97        3.44      0.27 o 
   7   8   4        0.11        0.50      0.23 o 
   0   9   4        0.21        0.97      0.56 o 
   1   9   4       13.44       12.32      0.71 o 
   2   9   4        0.19        0.57      0.34 o 
   3   9   4        0.46        0.40      0.37 o 
   4   9   4        4.92        5.34      0.48 o 
   5   9   4        1.66        1.92      0.32 o 
   6   9   4        5.16        5.45      0.38 o 
  -4  -9   5        0.48        0.47      0.25 o 
  -3  -9   5        2.94        3.36      0.30 o 
  -2  -9   5        0.39       -0.06      0.35 o 
  -1  -9   5        6.57        6.74      0.48 o 
   0  -9   5        7.84        8.59      0.62 o 
  -5  -8   5        0.31        0.57      0.17 o 
  -4  -8   5        0.35        0.25      0.18 o 
  -3  -8   5        2.88        2.35      0.25 o 
  -2  -8   5        5.93        6.25      0.49 o 
  -1  -8   5        0.22        0.21      0.27 o 
   0  -8   5       59.37       56.41      1.41 o 
   1  -8   5       11.57       11.75      0.87 o 
   2  -8   5        0.10        0.36      0.77 o 
  -6  -7   5        0.41        0.32      0.17 o 
  -5  -7   5        2.32        1.99      0.19 o 
  -4  -7   5        1.31        1.38      0.22 o 
  -3  -7   5       71.44       69.64      1.13 o 
  -2  -7   5        9.78       10.10      0.39 o 
  -1  -7   5       16.71       17.21      0.48 o 
   0  -7   5        4.02        4.08      0.42 o 
   1  -7   5       46.65       45.70      1.25 o 
   2  -7   5        0.01        0.38      0.45 o 
   3  -7   5        0.25       -0.58      0.70 o 
  -7  -6   5        0.03       -0.15      0.19 o 
  -6  -6   5        1.10        1.05      0.17 o 
  -5  -6   5        4.28        5.11      0.24 o 
  -4  -6   5        0.00        0.28      0.30 o 
  -3  -6   5        4.96        6.41      0.25 o 
  -2  -6   5        6.07        5.78      0.28 o 
  -1  -6   5       34.79       35.84      0.64 o 
   0  -6   5       27.25       27.27      0.59 o 
   1  -6   5       12.43       12.01      0.48 o 
   2  -6   5        0.10        0.07      0.27 o 
   3  -6   5        1.29        1.32      0.42 o 
   4  -6   5        3.66        3.61      0.78 o 
  -7  -5   5        0.04       -0.10      0.24 o 
  -6  -5   5        0.52        0.48      0.18 o 
  -5  -5   5        3.10        2.50      0.18 o 
  -4  -5   5        7.38        6.52      0.23 o 
  -3  -5   5      287.73      290.10      3.54 o 
  -2  -5   5       42.07       38.26      0.62 o 
  -1  -5   5        0.77        0.55      0.13 o 
   0  -5   5      123.57      120.08      1.45 o 
   1  -5   5       12.65       13.06      0.40 o 
   2  -5   5       55.32       54.00      1.20 o 
   3  -5   5        0.99        1.36      0.38 o 
   4  -5   5        0.81        0.80      0.57 o 
   5  -5   5       12.31       11.68      1.09 o 
  -7  -4   5       15.14       17.13      0.59 o 
  -6  -4   5        0.01       -0.13      0.19 o 
  -5  -4   5       14.58       14.47      0.35 o 
  -4  -4   5       41.29       37.51      0.52 o 
  -3  -4   5        4.68        6.83      0.21 o 
  -2  -4   5       41.27       43.93      0.50 o 
  -1  -4   5       84.63       82.99      0.97 o 
   0  -4   5       20.22       19.69      0.37 o 
   1  -4   5       42.04       41.97      0.54 o 
   2  -4   5        0.38        0.53      0.15 o 
   3  -4   5       18.65       17.27      0.54 o 
   4  -4   5       10.09       10.78      0.65 o 
   5  -4   5        0.60       -0.54      0.54 o 
   6  -4   5       38.07       40.44      2.30 o 
  -7  -3   5        5.63        4.78      0.42 o 
  -6  -3   5        2.49        2.99      0.22 o 
  -5  -3   5       36.27       33.37      0.48 o 
  -4  -3   5        3.15        2.42      0.13 o 
  -3  -3   5       50.72       48.88      0.51 o 
  -2  -3   5      221.19      217.97      1.92 o 
  -1  -3   5        0.00        0.14      0.07 o 
   0  -3   5       35.81       34.18      0.50 o 
   1  -3   5        4.12        3.99      0.17 o 
   2  -3   5      292.34      294.32      2.38 o 
   3  -3   5        2.00        2.18      0.19 o 
   4  -3   5       22.99       21.70      0.63 o 
   5  -3   5        8.45        7.61      1.06 o 
   6  -3   5        8.91        9.41      1.11 o 
   7  -3   5        6.30        5.80      0.92 o 
  -7  -2   5        5.78        5.02      0.57 o 
  -6  -2   5       18.28       13.29      0.51 o 
  -5  -2   5        3.77        4.41      0.22 o 
  -4  -2   5        0.13       -0.06      0.11 o 
  -3  -2   5        1.31        2.21      0.13 o 
  -2  -2   5       77.40       80.90      0.84 o 
  -1  -2   5      384.87      408.60      3.33 o 
   0  -2   5      285.42      292.02      2.40 o 
   1  -2   5      154.69      161.80      1.54 o 
   2  -2   5      103.65      106.33      1.10 o 
   3  -2   5      199.92      193.79      2.03 o 
   4  -2   5        0.87        1.39      0.19 o 
   5  -2   5       29.00       29.24      0.76 o 
   6  -2   5       44.20       44.24      1.74 o 
   7  -2   5        0.07        0.60      0.57 o 
  -7  -1   5        8.28       10.34      0.64 o 
  -6  -1   5        4.18        4.03      0.43 o 
  -5  -1   5      189.45      163.56      2.32 o 
  -4  -1   5       15.66       16.00      0.33 o 
  -3  -1   5       55.38       52.38      0.61 o 
  -2  -1   5      358.17      393.85      3.38 o 
  -1  -1   5      129.84      151.67      1.31 o 
   0  -1   5        4.52        3.70      0.11 o 
   1  -1   5        0.00        0.11      0.05 o 
   2  -1   5      514.49      522.27      4.41 o 
   3  -1   5      385.25      399.84      3.64 o 
   4  -1   5       18.75       21.85      0.41 o 
   5  -1   5       28.08       29.67      0.67 o 
   6  -1   5       11.63       11.64      0.59 o 
   7  -1   5        2.93        2.06      0.40 o 
   8  -1   5        0.00       -0.66      0.66 o 
  -7   0   5        0.93        1.28      0.53 o 
  -6   0   5        0.67        0.90      0.37 o 
  -5   0   5        1.23        0.95      0.29 o 
  -4   0   5       30.93       30.75      0.69 o 
  -3   0   5        2.36        3.16      0.18 o 
  -2   0   5       19.84       20.31      0.31 o 
  -1   0   5      140.04      159.08      1.37 o 
   0   0   5      825.16      867.58      7.57 o 
   1   0   5       99.80       97.45      0.87 o 
   2   0   5        0.02        0.15      0.07 o 
   3   0   5      292.79      314.05      2.87 o 
   4   0   5        1.76        3.19      0.22 o 
   5   0   5        0.03       -0.15      0.15 o 
   6   0   5        0.67       -0.08      0.24 o 
   7   0   5        1.13        0.71      0.31 o 
   8   0   5       17.03       18.73      0.85 o 
  -7   1   5        3.43        4.25      1.01 o 
  -6   1   5        5.55        5.03      0.66 o 
  -5   1   5       20.52       16.85      0.66 o 
  -4   1   5       12.75       10.76      0.41 o 
  -3   1   5       16.84       17.50      0.37 o 
  -2   1   5       44.00       44.10      0.56 o 
  -1   1   5      235.92      259.99      2.39 o 
   0   1   5      269.85      291.24      2.30 o 
   1   1   5      134.39      137.33      1.22 o 
   2   1   5      147.47      152.07      1.37 o 
   3   1   5       23.79       25.43      0.33 o 
   4   1   5      241.67      280.13      2.76 o 
   5   1   5        9.72        9.30      0.29 o 
   6   1   5       11.66        9.19      0.36 o 
   7   1   5        0.27        0.16      0.24 o 
   8   1   5        6.93        8.19      0.52 o 
  -6   2   5        2.06        1.17      0.81 o 
  -5   2   5       28.77       29.47      1.07 o 
  -4   2   5        0.99        0.61      0.27 o 
  -3   2   5       17.50       17.59      0.47 o 
  -2   2   5        1.75        2.19      0.16 o 
  -1   2   5        1.19        0.59      0.09 o 
   0   2   5      134.06      152.75      1.28 o 
   1   2   5       82.46       86.55      0.77 o 
   2   2   5      170.93      184.04      1.57 o 
   3   2   5       40.89       42.50      0.56 o 
   4   2   5      186.41      172.91      1.70 o 
   5   2   5       86.90       89.33      0.96 o 
   6   2   5        0.31        0.37      0.18 o 
   7   2   5        0.91        1.18      0.25 o 
   8   2   5       17.45       19.78      0.65 o 
  -6   3   5        0.89        2.04      0.96 o 
  -5   3   5        0.02       -0.36      0.52 o 
  -4   3   5        7.74        7.43      0.77 o 
  -3   3   5        3.79        4.54      0.42 o 
  -2   3   5      160.82      160.51      2.05 o 
  -1   3   5        6.20        7.07      0.23 o 
   0   3   5      941.95     1032.27      8.68 o 
   1   3   5      342.78      354.65      2.95 o 
   2   3   5        2.76        2.55      0.12 o 
   3   3   5       39.48       46.94      0.57 o 
   4   3   5       48.93       46.37      0.58 o 
   5   3   5        8.99       10.90      0.28 o 
   6   3   5       19.81       20.31      0.43 o 
   7   3   5        6.01        5.08      0.29 o 
   8   3   5       23.31       26.38      0.71 o 
   9   3   5        0.45        1.26      0.31 o 
  -5   4   5        3.20        4.07      0.81 o 
  -4   4   5        1.25        0.95      0.57 o 
  -3   4   5       33.44       32.03      1.14 o 
  -2   4   5       21.36       19.43      0.68 o 
  -1   4   5        5.98        5.95      0.33 o 
   0   4   5        4.66        7.50      0.24 o 
   1   4   5      333.41      339.03      3.01 o 
   2   4   5        0.11       -0.08      0.09 o 
   3   4   5       11.31       15.08      0.29 o 
   4   4   5      108.51       98.64      0.96 o 
   5   4   5        6.56        5.70      0.20 o 
   6   4   5       10.41        7.99      0.33 o 
   7   4   5        1.51        1.09      0.20 o 
   8   4   5        6.91        8.01      0.47 o 
   9   4   5       21.94       28.31      0.76 o 
  -4   5   5        0.30        0.21      0.63 o 
  -3   5   5       13.66       16.04      1.33 o 
  -2   5   5        5.01        4.69      0.68 o 
  -1   5   5       89.07       87.47      1.49 o 
   0   5   5       53.78       59.12      0.92 o 
   1   5   5      209.56      221.63      2.21 o 
   2   5   5        5.83        6.08      0.20 o 
   3   5   5        0.04        0.00      0.09 o 
   4   5   5       41.95       44.23      0.60 o 
   5   5   5        1.89        1.81      0.14 o 
   6   5   5       10.21        8.67      0.33 o 
   7   5   5        0.44        0.61      0.20 o 
   8   5   5        4.43        5.01      0.38 o 
  -4   6   5        0.17        0.39      0.68 o 
  -3   6   5       65.98       69.20      2.46 o 
  -2   6   5        4.19        4.24      0.58 o 
  -1   6   5       12.59       13.04      0.63 o 
   0   6   5       26.56       28.79      0.66 o 
   1   6   5        7.80        8.20      0.28 o 
   2   6   5        0.11        0.13      0.16 o 
   3   6   5        2.11        1.66      0.17 o 
   4   6   5        4.55        3.39      0.19 o 
   5   6   5        6.78        6.56      0.25 o 
   6   6   5       13.49       11.92      0.34 o 
   7   6   5        0.19        0.51      0.20 o 
   8   6   5        6.24        6.84      0.35 o 
  -3   7   5       16.69       18.44      1.39 o 
  -2   7   5       40.35       43.24      1.88 o 
  -1   7   5        0.22       -0.38      0.41 o 
   0   7   5        2.50        2.90      0.44 o 
   1   7   5       32.95       33.31      0.78 o 
   2   7   5        4.41        5.70      0.30 o 
   3   7   5        0.55        0.30      0.19 o 
   4   7   5       10.36       10.02      0.33 o 
   5   7   5        0.51        0.48      0.20 o 
   6   7   5       26.59       24.42      0.54 o 
   7   7   5        0.58        0.41      0.19 o 
   8   7   5        2.47        2.50      0.24 o 
  -1   8   5        5.35        5.27      1.09 o 
   0   8   5        2.57        1.98      0.58 o 
   1   8   5        0.06        0.00      0.29 o 
   2   8   5        0.00       -0.27      0.27 o 
   3   8   5        0.52        0.43      0.31 o 
   4   8   5       15.57       16.47      0.59 o 
   5   8   5       10.05        9.77      0.47 o 
   6   8   5        0.71        0.48      0.37 o 
   7   8   5        2.67        2.74      0.32 o 
   1   9   5        0.00        0.05      0.39 o 
   2   9   5        6.78        7.56      0.52 o 
   3   9   5        4.45        4.13      0.42 o 
   4   9   5        0.70        1.16      0.37 o 
   5   9   5        5.42        5.94      0.67 o 
   6   9   5       13.93       14.58      0.63 o 
  -3  -9   6        4.61        3.86      0.33 o 
  -2  -9   6        1.00        1.00      0.33 o 
  -1  -9   6        0.01       -0.12      0.30 o 
  -5  -8   6        1.78        1.61      0.21 o 
  -4  -8   6        0.00        0.14      0.19 o 
  -3  -8   6        0.23        0.57      0.25 o 
  -2  -8   6        6.67        7.38      0.69 o 
  -1  -8   6        5.59        6.13      0.38 o 
   0  -8   6        1.25        0.83      0.38 o 
   1  -8   6        1.14        0.63      0.90 o 
   2  -8   6        0.08       -0.40      0.74 o 
  -6  -7   6        0.67        0.66      0.18 o 
  -5  -7   6        0.13       -0.12      0.16 o 
  -4  -7   6        3.63        3.96      0.24 o 
  -3  -7   6       20.00       20.81      0.56 o 
  -2  -7   6        0.15        0.34      0.22 o 
  -1  -7   6        7.57        8.34      0.39 o 
   0  -7   6       19.98       20.51      0.71 o 
   1  -7   6        2.90        2.54      0.42 o 
   2  -7   6        4.10        3.86      0.62 o 
   3  -7   6        0.12       -0.67      0.67 o 
  -6  -6   6        0.15        0.29      0.18 o 
  -5  -6   6        0.19        0.00      0.15 o 
  -4  -6   6        1.31        0.85      0.22 o 
  -3  -6   6        0.26        0.26      0.17 o 
  -2  -6   6       82.57       87.33      1.29 o 
  -1  -6   6        2.59        2.64      0.22 o 
   0  -6   6       16.55       16.30      0.47 o 
   1  -6   6        5.85        7.01      0.50 o 
   2  -6   6        1.95        2.09      0.35 o 
   3  -6   6       13.90       11.12      0.92 o 
   4  -6   6        2.69        2.52      0.73 o 
  -7  -5   6        1.22        1.10      0.31 o 
  -6  -5   6        3.35        3.57      0.27 o 
  -5  -5   6       16.37       15.03      0.39 o 
  -4  -5   6       11.16        8.75      0.34 o 
  -3  -5   6        2.31        1.38      0.18 o 
  -2  -5   6        5.34        5.84      0.20 o 
  -1  -5   6       37.48       43.03      0.66 o 
   0  -5   6       15.51       14.64      0.40 o 
   1  -5   6        9.76       11.85      0.38 o 
   2  -5   6       27.94       30.23      0.76 o 
   3  -5   6        0.08        0.08      0.33 o 
   4  -5   6        2.43        3.09      1.01 o 
   5  -5   6        0.36        0.22      0.62 o 
  -7  -4   6        4.69        3.98      0.45 o 
  -6  -4   6       15.04       11.24      0.42 o 
  -5  -4   6        0.17        0.36      0.15 o 
  -4  -4   6        4.34        4.02      0.24 o 
  -3  -4   6        7.50        8.68      0.27 o 
  -2  -4   6       13.42       14.35      0.26 o 
  -1  -4   6       20.18       19.02      0.35 o 
   0  -4   6        3.09        3.29      0.23 o 
   1  -4   6       26.15       26.60      0.43 o 
   2  -4   6        0.40        0.17      0.16 o 
   3  -4   6      100.10       97.84      1.70 o 
   4  -4   6       21.84       21.67      0.88 o 
   5  -4   6       25.99       26.15      1.42 o 
   6  -4   6        8.37        7.71      1.00 o 
  -7  -3   6       12.49       14.28      0.82 o 
  -6  -3   6       20.88       19.30      0.49 o 
  -5  -3   6      111.10       98.65      1.20 o 
  -4  -3   6       20.75       19.69      0.34 o 
  -3  -3   6       18.27       18.69      0.29 o 
  -2  -3   6       46.03       39.57      0.47 o 
  -1  -3   6        2.59        3.02      0.17 o 
   0  -3   6      161.18      161.90      1.50 o 
   1  -3   6        7.82        6.94      0.23 o 
   2  -3   6        7.14        7.48      0.22 o 
   3  -3   6      104.98      112.94      1.55 o 
   4  -3   6        9.48        8.26      0.47 o 
   5  -3   6       46.22       43.74      2.43 o 
   6  -3   6       12.23       15.29      1.16 o 
   7  -3   6        0.74       -0.63      0.63 o 
  -7  -2   6        5.35        6.60      0.51 o 
  -6  -2   6        8.40        6.89      0.40 o 
  -5  -2   6        3.89        1.90      0.22 o 
  -4  -2   6       47.22       46.01      0.65 o 
  -3  -2   6       33.82       37.89      0.49 o 
  -2  -2   6       38.11       41.52      0.52 o 
  -1  -2   6       21.02       30.09      0.39 o 
   0  -2   6       29.80       36.48      0.42 o 
   1  -2   6      231.88      243.26      2.05 o 
   2  -2   6        5.04        6.70      0.23 o 
   3  -2   6      202.09      211.45      1.96 o 
   4  -2   6      141.12      139.75      1.71 o 
   5  -2   6        3.04        2.45      0.38 o 
   6  -2   6       15.03       13.78      0.99 o 
   7  -2   6        0.28       -0.54      0.54 o 
  -7  -1   6        7.34        8.55      0.71 o 
  -6  -1   6        7.66        6.00      0.58 o 
  -5  -1   6       18.11       14.05      0.42 o 
  -4  -1   6        6.28        7.16      0.26 o 
  -3  -1   6       39.36       39.89      0.53 o 
  -2  -1   6      268.84      267.56      2.37 o 
  -1  -1   6       43.94       42.63      0.47 o 
   0  -1   6        4.56        7.75      0.18 o 
   1  -1   6       14.05       13.41      0.25 o 
   2  -1   6        7.12        9.94      0.23 o 
   3  -1   6       76.89       81.74      0.91 o 
   4  -1   6      130.41      131.81      1.49 o 
   5  -1   6       49.88       47.59      0.89 o 
   6  -1   6        1.51        1.27      0.35 o 
   7  -1   6        6.50        6.50      0.61 o 
   8  -1   6        5.07        6.62      1.24 o 
  -7   0   6        2.81        2.92      0.62 o 
  -6   0   6        2.36        2.01      0.43 o 
  -5   0   6       68.97       53.15      1.33 o 
  -4   0   6        2.39        2.24      0.22 o 
  -3   0   6       15.95       17.87      0.47 o 
  -2   0   6        1.64        1.13      0.12 o 
  -1   0   6       15.25       14.08      0.25 o 
   0   0   6     1019.29     1102.69     10.22 o 
   1   0   6       86.90       83.60      0.79 o 
   2   0   6      158.11      159.95      1.46 o 
   3   0   6       86.01       83.89      1.02 o 
   4   0   6       19.85       25.37      0.43 o 
   5   0   6      111.63      115.13      1.59 o 
   6   0   6       19.32       19.41      0.61 o 
   7   0   6        0.59        0.42      0.32 o 
   8   0   6       21.33       26.56      1.09 o 
  -6   1   6        0.15       -0.43      0.45 o 
  -5   1   6        1.11        1.96      0.51 o 
  -4   1   6       45.77       44.59      1.38 o 
  -3   1   6      123.26      122.71      1.33 o 
  -2   1   6       16.52       15.88      0.37 o 
  -1   1   6      203.26      222.10      2.09 o 
   0   1   6      227.06      282.51      2.46 o 
   1   1   6      843.86      904.27      7.13 o 
   2   1   6       84.97       87.37      0.91 o 
   3   1   6       26.97       31.73      0.44 o 
   4   1   6       18.27       19.47      0.38 o 
   5   1   6       24.42       28.86      0.55 o 
   6   1   6       11.36       10.14      0.41 o 
   7   1   6        0.01        0.11      0.24 o 
   8   1   6       11.62       12.74      0.63 o 
  -6   2   6        7.91        7.39      1.23 o 
  -5   2   6       14.06       11.71      0.87 o 
  -4   2   6        2.38        2.22      0.43 o 
  -3   2   6       61.64       61.36      1.15 o 
  -2   2   6        1.20        0.91      0.15 o 
  -1   2   6       99.17       96.55      1.12 o 
   0   2   6      793.14      891.69      6.83 o 
   1   2   6      336.68      372.56      3.21 o 
   2   2   6       16.43       16.68      0.27 o 
   3   2   6       77.96       67.41      0.80 o 
   4   2   6        0.45        0.34      0.14 o 
   5   2   6        6.68        5.73      0.23 o 
   6   2   6       10.72       10.04      0.33 o 
   7   2   6        0.10        0.00      0.22 o 
   8   2   6        6.64        7.54      0.45 o 
  -6   3   6        0.21        0.03      0.84 o 
  -5   3   6        2.98        2.61      0.70 o 
  -4   3   6        5.91        7.19      0.78 o 
  -3   3   6        1.58        0.85      0.33 o 
  -2   3   6        1.11        1.17      0.21 o 
  -1   3   6        3.43        3.68      0.25 o 
   0   3   6        0.04        0.20      0.11 o 
   1   3   6      534.66      586.43      4.77 o 
   2   3   6        2.12        2.23      0.13 o 
   3   3   6        1.42        1.44      0.12 o 
   4   3   6       43.43       47.85      0.60 o 
   5   3   6       28.94       31.21      0.49 o 
   6   3   6        1.56        2.09      0.22 o 
   7   3   6        2.20        1.80      0.26 o 
   8   3   6        3.41        3.25      0.34 o 
   9   3   6        1.82        2.78      0.37 o 
  -5   4   6        1.35        1.20      0.65 o 
  -4   4   6        7.39        6.87      0.92 o 
  -3   4   6      131.18      126.91      3.43 o 
  -2   4   6       13.23       14.49      0.91 o 
  -1   4   6       15.37       15.87      0.48 o 
   0   4   6       25.04       27.65      0.47 o 
   1   4   6        3.54        4.14      0.18 o 
   2   4   6        1.16        1.07      0.12 o 
   3   4   6       38.39       38.75      0.49 o 
   4   4   6       23.93       23.53      0.37 o 
   5   4   6       17.48       14.60      0.34 o 
   6   4   6       24.79       22.12      0.45 o 
   7   4   6        0.67        0.25      0.19 o 
   8   4   6        8.35        9.48      0.43 o 
  -4   5   6        0.25        0.77      0.79 o 
  -3   5   6       45.97       49.03      1.94 o 
  -2   5   6       77.52       81.48      2.50 o 
  -1   5   6       41.24       38.25      1.01 o 
   0   5   6       60.51       61.48      1.00 o 
   1   5   6       71.16       74.68      0.92 o 
   2   5   6        6.55        7.57      0.25 o 
   3   5   6        4.89        4.72      0.19 o 
   4   5   6        0.02       -0.02      0.13 o 
   5   5   6        9.06        9.22      0.27 o 
   6   5   6       12.41        8.90      0.29 o 
   7   5   6        4.54        4.17      0.25 o 
   8   5   6        4.79        4.93      0.39 o 
  -3   6   6        2.83        3.33      0.82 o 
  -2   6   6       65.81       69.62      2.35 o 
  -1   6   6        3.10        2.58      0.40 o 
   0   6   6       25.80       26.53      0.64 o 
   1   6   6       13.76       13.78      0.43 o 
   2   6   6        0.01       -0.17      0.17 o 
   3   6   6        0.93        0.75      0.17 o 
   4   6   6       31.31       30.01      0.50 o 
   5   6   6       16.23       13.83      0.38 o 
   6   6   6        0.23        0.23      0.21 o 
   7   6   6        3.20        2.78      0.26 o 
   8   6   6        0.54        0.43      0.26 o 
  -2   7   6        2.28        3.38      0.78 o 
  -1   7   6        2.11        1.80      0.62 o 
   0   7   6        0.00       -0.06      0.49 o 
   1   7   6        4.89        5.40      0.37 o 
   2   7   6       10.39       11.09      0.47 o 
   3   7   6       23.02       24.09      0.75 o 
   4   7   6        0.12        0.18      0.21 o 
   5   7   6        4.40        3.43      0.28 o 
   6   7   6       29.56       27.35      0.63 o 
   7   7   6        0.03        0.21      0.21 o 
   8   7   6        1.58        1.46      0.29 o 
  -1   8   6        1.10        0.41      0.86 o 
   0   8   6        5.66        5.62      0.73 o 
   1   8   6        0.11       -0.11      0.43 o 
   2   8   6        0.69       -0.11      0.30 o 
   3   8   6       58.28       60.19      1.27 o 
   4   8   6        0.02        0.34      0.28 o 
   5   8   6        0.76        0.82      0.50 o 
   6   8   6        0.26        0.24      0.27 o 
   7   8   6        7.90        7.76      0.45 o 
   1   9   6        0.12        0.43      0.51 o 
   2   9   6        7.36        7.86      0.62 o 
   3   9   6       15.01       17.40      0.70 o 
   4   9   6       12.30       14.50      0.86 o 
   5   9   6        0.00        0.08      0.36 o 
  -4  -8   7        0.06       -0.10      0.22 o 
  -3  -8   7        3.26        2.69      0.33 o 
  -2  -8   7        6.57        5.10      0.51 o 
  -1  -8   7        0.10        0.04      0.24 o 
   0  -8   7        0.09       -0.31      0.31 o 
   1  -8   7        0.00        0.65      0.67 o 
  -5  -7   7        2.90        3.25      0.26 o 
  -4  -7   7        0.13        0.00      0.18 o 
  -3  -7   7        8.32        8.77      0.41 o 
  -2  -7   7       14.27       11.72      0.53 o 
  -1  -7   7        0.01        0.26      0.23 o 
   0  -7   7        5.46        4.85      0.34 o 
   1  -7   7        2.64        2.36      0.44 o 
   2  -7   7       14.79       15.69      1.18 o 
   3  -7   7        0.06        0.49      0.84 o 
  -6  -6   7        4.05        2.83      0.30 o 
  -5  -6   7        0.17        0.40      0.19 o 
  -4  -6   7        0.29        0.05      0.17 o 
  -3  -6   7        0.47        0.28      0.18 o 
  -2  -6   7        1.27        1.52      0.22 o 
  -1  -6   7        1.80        2.23      0.24 o 
   0  -6   7        2.75        2.71      0.28 o 
   1  -6   7       12.61       13.48      0.46 o 
   2  -6   7        0.18        0.20      0.41 o 
   3  -6   7       22.51       21.00      1.62 o 
   4  -6   7        0.17       -0.18      0.60 o 
  -6  -5   7       17.13       15.93      0.73 o 
  -5  -5   7       29.29       27.40      0.54 o 
  -4  -5   7        1.57        1.63      0.17 o 
  -3  -5   7       14.68       13.45      0.39 o 
  -2  -5   7       21.46       19.85      0.48 o 
  -1  -5   7       19.32       17.87      0.48 o 
   0  -5   7        4.24        4.39      0.25 o 
   1  -5   7        1.98        2.24      0.27 o 
   2  -5   7        6.79        6.55      0.35 o 
   3  -5   7       20.29       20.92      1.74 o 
   4  -5   7        9.45        7.88      0.86 o 
   5  -5   7        3.10        2.92      0.77 o 
  -7  -4   7        2.27        3.12      0.54 o 
  -6  -4   7        9.74        8.55      0.39 o 
  -5  -4   7       17.18       18.20      0.44 o 
  -4  -4   7        5.90        5.34      0.22 o 
  -3  -4   7        1.20        1.41      0.12 o 
  -2  -4   7       28.55       31.04      0.44 o 
  -1  -4   7        1.31        1.57      0.14 o 
   0  -4   7        9.49        9.37      0.28 o 
   1  -4   7        7.52        8.38      0.27 o 
   2  -4   7       10.68        9.68      0.33 o 
   3  -4   7       12.97       13.97      0.92 o 
   4  -4   7        0.07        0.19      0.48 o 
   5  -4   7        4.62        5.20      0.78 o 
   6  -4   7        1.54        0.92      0.92 o 
  -7  -3   7        7.54        9.50      0.74 o 
  -6  -3   7        0.50        0.27      0.21 o 
  -5  -3   7       23.25       20.16      0.49 o 
  -4  -3   7        3.30        2.88      0.19 o 
  -3  -3   7       29.32       28.26      0.41 o 
  -2  -3   7       33.82       30.97      0.42 o 
  -1  -3   7       44.97       43.99      0.53 o 
   0  -3   7      329.83      356.52      3.12 o 
   1  -3   7        6.26        9.01      0.30 o 
   2  -3   7       29.81       25.03      0.67 o 
   3  -3   7       50.12       53.43      0.83 o 
   4  -3   7       30.87       30.11      1.22 o 
   5  -3   7        0.68        0.31      0.53 o 
   6  -3   7        0.10       -0.29      0.57 o 
   7  -3   7        1.17       -0.56      0.62 o 
  -7  -2   7        1.98        1.81      0.40 o 
  -6  -2   7        0.17        0.25      0.30 o 
  -5  -2   7       63.06       59.73      1.03 o 
  -4  -2   7       12.22       11.16      0.32 o 
  -3  -2   7        0.35        0.82      0.12 o 
  -2  -2   7       57.89       57.17      0.68 o 
  -1  -2   7       93.14       93.24      0.93 o 
   0  -2   7       14.80       15.11      0.29 o 
   1  -2   7      166.38      188.19      1.72 o 
   2  -2   7        4.37        5.33      0.23 o 
   3  -2   7        0.06        0.28      0.13 o 
   4  -2   7       24.50       21.59      0.57 o 
   5  -2   7       82.70       85.10      2.00 o 
   6  -2   7        0.84        0.15      0.53 o 
   7  -2   7        0.73        0.61      0.60 o 
  -7  -1   7        0.06        0.20      0.46 o 
  -6  -1   7        1.78        1.15      0.38 o 
  -5  -1   7        4.29        3.45      0.35 o 
  -4  -1   7       33.97       28.84      0.54 o 
  -3  -1   7       17.48       16.55      0.35 o 
  -2  -1   7      343.37      320.60      2.84 o 
  -1  -1   7      132.18      132.44      1.32 o 
   0  -1   7      611.61      682.32      6.02 o 
   1  -1   7      231.89      244.90      2.18 o 
   2  -1   7       41.20       39.11      0.50 o 
   3  -1   7       20.46       20.47      0.49 o 
   4  -1   7        4.55        5.09      0.27 o 
   5  -1   7       53.60       52.34      1.05 o 
   6  -1   7       15.21       15.88      0.67 o 
   7  -1   7        0.71        0.15      0.50 o 
   8  -1   7        4.26        4.30      1.12 o 
  -6   0   7        1.17        0.73      0.47 o 
  -5   0   7       11.91       10.21      0.60 o 
  -4   0   7        8.22        9.34      0.37 o 
  -3   0   7        1.53        0.94      0.17 o 
  -2   0   7       81.18       79.55      0.91 o 
  -1   0   7       22.30       20.89      0.36 o 
   0   0   7      103.36      137.71      1.36 o 
   1   0   7     1108.06     1198.64      9.40 o 
   2   0   7       33.60       33.64      0.47 o 
   3   0   7        4.58        5.20      0.24 o 
   4   0   7      177.36      167.27      1.69 o 
   5   0   7        1.05        0.29      0.23 o 
   6   0   7        7.51        8.11      0.44 o 
   7   0   7        1.68        1.16      0.47 o 
   8   0   7        1.47        1.30      0.60 o 
  -6   1   7        0.60        0.26      0.51 o 
  -5   1   7        7.69        7.02      0.70 o 
  -4   1   7       11.47        9.94      0.52 o 
  -3   1   7       91.44       90.36      1.35 o 
  -2   1   7      148.93      146.82      1.51 o 
  -1   1   7        0.41        0.53      0.10 o 
   0   1   7      178.37      213.77      1.76 o 
   1   1   7      460.69      530.75      4.48 o 
   2   1   7       10.51       15.61      0.26 o 
   3   1   7       13.83       15.46      0.33 o 
   4   1   7       46.52       47.64      0.67 o 
   5   1   7       43.80       45.70      0.86 o 
   6   1   7        7.16        5.68      0.47 o 
   7   1   7        2.35        1.55      0.30 o 
   8   1   7        2.52        2.18      0.41 o 
  -6   2   7        0.79        1.66      0.89 o 
  -5   2   7       14.10       10.76      2.22 o 
  -4   2   7       43.23       41.81      1.53 o 
  -3   2   7      135.58      140.36      2.14 o 
  -2   2   7       48.17       46.45      0.76 o 
  -1   2   7       81.40       75.41      0.82 o 
   0   2   7       66.49       58.94      0.65 o 
   1   2   7      276.41      279.90      2.48 o 
   2   2   7       14.34       12.92      0.38 o 
   3   2   7       29.26       35.24      0.49 o 
   4   2   7       16.78       17.28      0.40 o 
   5   2   7       59.08       56.46      0.88 o 
   6   2   7        5.63        4.13      0.28 o 
   7   2   7        0.21        0.37      0.24 o 
   8   2   7        2.84        3.29      0.41 o 
  -5   3   7        0.01       -0.15      0.52 o 
  -4   3   7        4.14        5.44      0.74 o 
  -3   3   7      262.26      259.03      4.73 o 
  -2   3   7      124.34      122.07      2.12 o 
  -1   3   7       13.37       12.49      0.55 o 
   0   3   7        0.00        0.03      0.12 o 
   1   3   7       49.33       67.10      0.71 o 
   2   3   7        9.23        8.82      0.23 o 
   3   3   7       41.63       36.21      0.53 o 
   4   3   7        0.19        0.04      0.13 o 
   5   3   7        0.38        0.82      0.16 o 
   6   3   7       91.85       72.12      1.15 o 
   7   3   7        1.70        2.00      0.28 o 
   8   3   7        1.71        1.55      0.35 o 
  -5   4   7        1.00        1.73      0.76 o 
  -4   4   7        2.40        2.69      0.70 o 
  -3   4   7       18.59       17.31      1.13 o 
  -2   4   7      245.02      233.75      5.46 o 
  -1   4   7        0.64        0.52      0.21 o 
   0   4   7        6.36        6.78      0.27 o 
   1   4   7       19.07       20.00      0.35 o 
   2   4   7        1.91        1.45      0.14 o 
   3   4   7       73.61       73.43      0.83 o 
   4   4   7        0.21        0.13      0.13 o 
   5   4   7       12.76       10.37      0.30 o 
   6   4   7        1.00        1.03      0.21 o 
   7   4   7        8.13        5.90      0.36 o 
   8   4   7        1.55        2.27      0.30 o 
  -4   5   7        7.05        7.15      0.97 o 
  -3   5   7       60.08       68.84      2.89 o 
  -2   5   7       26.09       23.51      1.28 o 
  -1   5   7       24.44       23.96      0.81 o 
   0   5   7       31.23       32.33      0.68 o 
   1   5   7       33.61       35.48      0.66 o 
   2   5   7        3.68        3.67      0.21 o 
   3   5   7       47.38       47.96      0.64 o 
   4   5   7       13.20       13.42      0.34 o 
   5   5   7       14.73       12.52      0.33 o 
   6   5   7      111.27       96.85      1.28 o 
   7   5   7        2.51        2.84      0.31 o 
   8   5   7        3.09        3.13      0.30 o 
  -3   6   7        0.99        1.30      0.73 o 
  -2   6   7      126.26      126.12      3.56 o 
  -1   6   7        2.69        1.68      0.97 o 
   0   6   7        1.20        1.57      0.34 o 
   1   6   7        7.98        7.98      0.34 o 
   2   6   7        0.68        0.15      0.21 o 
   3   6   7       79.59       79.86      1.29 o 
   4   6   7        0.10       -0.06      0.16 o 
   5   6   7        0.01       -0.01      0.17 o 
   6   6   7        1.11        0.77      0.20 o 
   7   6   7       27.04       22.94      0.69 o 
   8   6   7        0.00       -0.03      0.26 o 
  -2   7   7        0.05       -0.04      0.66 o 
  -1   7   7       30.32       28.93      1.48 o 
   0   7   7        7.08        7.17      1.00 o 
   1   7   7        0.37        0.40      0.26 o 
   2   7   7       33.70       32.07      0.81 o 
   3   7   7       19.22       19.60      0.63 o 
   4   7   7       22.21       22.23      0.55 o 
   5   7   7        5.18        5.47      0.35 o 
   6   7   7        3.73        3.68      0.30 o 
   7   7   7        1.89        1.63      0.29 o 
  -1   8   7        0.96        2.01      1.04 o 
   0   8   7        0.84        0.64      0.54 o 
   1   8   7        2.87        2.68      0.58 o 
   2   8   7        0.81        0.83      0.34 o 
   3   8   7      111.93      115.02      2.05 o 
   4   8   7        9.58       10.09      0.52 o 
   5   8   7        1.03        0.98      0.26 o 
   6   8   7        0.07        0.45      0.35 o 
   7   8   7        2.17        2.03      0.32 o 
   2   9   7        0.94        0.35      0.51 o 
   3   9   7        0.11        1.04      0.37 o 
   4   9   7       27.66       30.79      0.89 o 
   5   9   7        1.73        1.67      0.43 o 
  -4  -8   8        0.46        1.07      0.29 o 
  -3  -8   8        0.17       -0.26      0.26 o 
  -2  -8   8        5.79        5.98      0.56 o 
  -1  -8   8        1.67        1.67      0.30 o 
   0  -8   8        0.25        0.12      0.30 o 
   1  -8   8        0.58        0.84      0.51 o 
  -5  -7   8        8.19        7.26      0.42 o 
  -4  -7   8        0.20        0.45      0.24 o 
  -3  -7   8        0.00       -0.23      0.23 o 
  -2  -7   8        0.61        0.79      0.28 o 
  -1  -7   8        5.61        6.27      0.44 o 
   0  -7   8        2.47        2.32      0.39 o 
   1  -7   8        3.76        2.51      0.37 o 
   2  -7   8        0.63        0.90      0.53 o 
   3  -7   8        3.04        2.24      1.02 o 
  -6  -6   8        7.32        7.02      0.62 o 
  -5  -6   8       10.82       10.94      0.70 o 
  -4  -6   8        0.89        0.98      0.22 o 
  -3  -6   8        2.68        2.72      0.27 o 
  -2  -6   8        3.68        3.66      0.26 o 
  -1  -6   8        2.48        2.54      0.26 o 
   0  -6   8        2.95        3.15      0.36 o 
   1  -6   8        0.41        0.16      0.25 o 
   2  -6   8        2.54        3.01      0.55 o 
   3  -6   8        2.21        0.50      0.79 o 
   4  -6   8        3.10        3.88      1.11 o 
  -6  -5   8        0.27        0.08      0.21 o 
  -5  -5   8       31.90       29.94      0.74 o 
  -4  -5   8        8.60        8.47      0.32 o 
  -3  -5   8        3.91        3.69      0.23 o 
  -2  -5   8        8.29        8.72      0.31 o 
  -1  -5   8        1.12        1.28      0.20 o 
   0  -5   8       87.69       86.25      1.37 o 
   1  -5   8        6.85        7.07      0.38 o 
   2  -5   8        1.19        1.51      0.24 o 
   3  -5   8       26.79       26.68      1.12 o 
   4  -5   8        0.07       -0.03      0.51 o 
   5  -5   8        0.38       -0.14      0.61 o 
  -6  -4   8        0.53        0.43      0.28 o 
  -5  -4   8       17.57       14.93      0.46 o 
  -4  -4   8        0.30        0.47      0.16 o 
  -3  -4   8       19.00       17.53      0.36 o 
  -2  -4   8       18.24       18.80      0.37 o 
  -1  -4   8       15.12       13.11      0.31 o 
   0  -4   8        4.45        3.90      0.24 o 
   1  -4   8       56.53       62.83      1.01 o 
   2  -4   8        5.69        5.54      0.29 o 
   3  -4   8       12.49       13.97      0.57 o 
   4  -4   8       28.42       27.88      1.39 o 
   5  -4   8        0.12        0.10      0.60 o 
   6  -4   8        0.37       -0.60      0.60 o 
  -6  -3   8        1.29        1.19      0.35 o 
  -5  -3   8        7.19        7.18      0.46 o 
  -4  -3   8       62.33       55.00      0.83 o 
  -3  -3   8      132.57      120.65      1.34 o 
  -2  -3   8        0.31        0.24      0.11 o 
  -1  -3   8        6.61        6.25      0.21 o 
   0  -3   8       14.42       17.31      0.35 o 
   1  -3   8       15.53       14.70      0.38 o 
   2  -3   8        0.76        0.93      0.19 o 
   3  -3   8        1.19        1.18      0.20 o 
   4  -3   8        3.27        3.07      0.43 o 
   5  -3   8        0.03       -0.47      0.47 o 
   6  -3   8        0.50        0.39      0.59 o 
  -6  -2   8        0.75        0.31      0.32 o 
  -5  -2   8        1.93        1.62      0.28 o 
  -4  -2   8       13.54       14.08      0.41 o 
  -3  -2   8       64.52       66.41      0.78 o 
  -2  -2   8        0.79        0.53      0.16 o 
  -1  -2   8        9.23        9.20      0.29 o 
   0  -2   8      124.16      138.59      1.40 o 
   1  -2   8       66.31       77.42      0.84 o 
   2  -2   8        6.09        6.85      0.24 o 
   3  -2   8       39.02       38.49      0.65 o 
   4  -2   8        8.02        7.73      0.42 o 
   5  -2   8        8.04        6.60      0.76 o 
   6  -2   8        0.00       -0.85      0.87 o 
   7  -2   8        0.37        0.16      0.85 o 
  -6  -1   8        0.97        2.09      0.64 o 
  -5  -1   8        4.32        4.18      0.43 o 
  -4  -1   8       53.78       50.87      0.90 o 
  -3  -1   8        0.09        0.24      0.15 o 
  -2  -1   8        0.25       -0.12      0.14 o 
  -1  -1   8       24.47       27.54      0.50 o 
   0  -1   8       69.28       65.65      0.79 o 
   1  -1   8      322.50      346.47      3.03 o 
   2  -1   8       51.00       50.64      0.62 o 
   3  -1   8        0.36        0.23      0.13 o 
   4  -1   8        7.87        7.46      0.34 o 
   5  -1   8        1.31        1.09      0.34 o 
   6  -1   8       11.07       10.58      0.90 o 
   7  -1   8        0.58        0.35      0.54 o 
  -6   0   8        0.31        0.22      0.48 o 
  -5   0   8       18.65       21.56      1.09 o 
  -4   0   8       74.75       72.63      1.45 o 
  -3   0   8      266.15      272.61      2.86 o 
  -2   0   8      230.95      224.50      2.09 o 
  -1   0   8      314.75      304.50      2.84 o 
   0   0   8      131.93      148.94      1.49 o 
   1   0   8        8.52       10.14      0.25 o 
   2   0   8        0.15        0.55      0.11 o 
   3   0   8       18.87       15.71      0.36 o 
   4   0   8       56.81       57.28      0.80 o 
   5   0   8       39.88       37.15      1.08 o 
   6   0   8       34.48       32.48      1.25 o 
   7   0   8        2.12        1.66      0.44 o 
   8   0   8        1.42        1.54      0.63 o 
  -6   1   8       11.56       12.96      1.41 o 
  -5   1   8        0.41        0.30      0.46 o 
  -4   1   8        4.19        4.40      0.42 o 
  -3   1   8      213.63      201.23      2.78 o 
  -2   1   8      530.67      516.83      5.04 o 
  -1   1   8       11.50       11.38      0.36 o 
   0   1   8       52.35       53.78      0.64 o 
   1   1   8      180.06      215.28      2.06 o 
   2   1   8       66.53       69.17      0.75 o 
   3   1   8        3.24        2.42      0.16 o 
   4   1   8        2.01        1.99      0.17 o 
   5   1   8       19.81       19.21      0.58 o 
   6   1   8       67.94       58.69      1.12 o 
   7   1   8       10.01        9.29      0.54 o 
   8   1   8        0.06        0.26      0.35 o 
  -5   2   8        0.21       -0.64      0.64 o 
  -4   2   8        0.02        0.17      0.39 o 
  -3   2   8       96.53       90.67      2.06 o 
  -2   2   8      553.02      535.69      7.59 o 
  -1   2   8        0.11        0.11      0.11 o 
   0   2   8       46.68       41.54      0.55 o 
   1   2   8      295.64      309.63      2.90 o 
   2   2   8       34.13       33.63      0.46 o 
   3   2   8        0.33        0.63      0.15 o 
   4   2   8       78.11       80.99      1.08 o 
   5   2   8        0.26        0.67      0.21 o 
   6   2   8       42.65       38.85      0.85 o 
   7   2   8       10.88        9.23      0.47 o 
   8   2   8        6.36        7.53      0.61 o 
  -5   3   8        0.43       -0.54      0.54 o 
  -4   3   8        5.74        5.57      0.77 o 
  -3   3   8       27.72       26.30      1.69 o 
  -2   3   8      148.06      150.84      4.18 o 
  -1   3   8        1.15        0.79      0.26 o 
   0   3   8        0.06       -0.06      0.13 o 
   1   3   8      156.37      162.17      2.31 o 
   2   3   8        4.72        6.31      0.23 o 
   3   3   8       74.84       67.39      0.87 o 
   4   3   8       17.69       17.18      0.48 o 
   5   3   8        1.81        1.92      0.19 o 
   6   3   8       38.01       29.20      0.68 o 
   7   3   8        0.08        0.27      0.25 o 
   8   3   8        5.63        5.97      0.42 o 
  -4   4   8        0.63        0.14      0.98 o 
  -3   4   8        1.96        2.83      1.12 o 
  -2   4   8      234.76      235.78      5.55 o 
  -1   4   8        4.66        4.17      0.41 o 
   0   4   8       27.67       23.47      0.50 o 
   1   4   8        0.72        0.80      0.16 o 
   2   4   8       10.54       10.62      0.28 o 
   3   4   8      323.36      316.95      3.01 o 
   4   4   8       27.17       26.97      0.46 o 
   5   4   8        0.01       -0.15      0.15 o 
   6   4   8        3.05        2.86      0.28 o 
   7   4   8       33.03       26.60      0.72 o 
   8   4   8        0.00       -0.05      0.25 o 
  -4   5   8        0.62       -0.24      0.65 o 
  -3   5   8        4.29        5.05      0.81 o 
  -2   5   8        1.47        1.25      0.62 o 
  -1   5   8        5.26        5.65      0.72 o 
   0   5   8        0.17        0.20      0.22 o 
   1   5   8        0.49        0.29      0.19 o 
   2   5   8       84.48       78.01      1.04 o 
   3   5   8       24.81       26.48      0.51 o 
   4   5   8       46.00       43.02      0.69 o 
   5   5   8        1.20        1.18      0.19 o 
   6   5   8        0.00       -0.20      0.20 o 
   7   5   8        2.38        2.73      0.32 o 
   8   5   8        3.77        4.46      0.35 o 
  -3   6   8        1.56        2.18      0.77 o 
  -2   6   8        2.28        3.11      0.73 o 
  -1   6   8        0.02       -0.52      0.52 o 
   0   6   8        3.31        3.81      0.43 o 
   1   6   8       10.44        9.87      0.42 o 
   2   6   8        2.46        1.92      0.24 o 
   3   6   8      504.32      512.86      5.87 o 
   4   6   8        0.81        0.84      0.24 o 
   5   6   8        1.94        1.69      0.22 o 
   6   6   8        0.16        0.07      0.22 o 
   7   6   8        5.42        5.08      0.33 o 
   8   6   8        1.21        1.89      0.35 o 
  -2   7   8        2.51        2.62      0.82 o 
  -1   7   8        4.92        3.95      1.19 o 
   0   7   8       22.73       22.36      1.25 o 
   1   7   8        5.55        7.70      0.73 o 
   2   7   8        3.39        3.65      0.36 o 
   3   7   8        1.84        2.94      0.31 o 
   4   7   8      131.37      134.07      2.00 o 
   5   7   8        8.40        7.45      0.36 o 
   6   7   8        5.22        5.26      0.33 o 
   7   7   8        1.98        2.12      0.33 o 
   0   8   8        9.89        9.96      0.95 o 
   1   8   8        1.37        1.12      0.56 o 
   2   8   8        3.90        4.17      0.63 o 
   3   8   8       32.45       33.64      1.40 o 
   4   8   8        1.70        1.77      0.36 o 
   5   8   8        0.07        0.48      0.32 o 
   6   8   8        0.76        1.33      0.34 o 
   3   9   8        0.30       -0.05      0.41 o 
   4   9   8       17.89       18.17      0.72 o 
  -2  -8   9        0.73        1.68      0.44 o 
  -1  -8   9        0.18        0.83      0.33 o 
   0  -8   9        0.75        1.09      0.34 o 
  -4  -7   9        0.95        1.13      0.30 o 
  -3  -7   9        0.02       -0.19      0.26 o 
  -2  -7   9        1.22        1.28      0.38 o 
  -1  -7   9       10.91       11.75      1.15 o 
   0  -7   9        2.33        1.67      0.37 o 
   1  -7   9        0.34        0.06      0.45 o 
   2  -7   9        0.87        1.40      0.59 o 
  -5  -6   9        7.24        8.05      0.80 o 
  -4  -6   9        0.70        0.35      0.26 o 
  -3  -6   9        0.02        0.08      0.25 o 
  -2  -6   9        2.32        2.99      0.40 o 
  -1  -6   9        4.12        5.58      0.55 o 
   0  -6   9        3.25        3.88      0.47 o 
   1  -6   9       17.21       16.13      0.58 o 
   2  -6   9        0.07        0.69      0.46 o 
   3  -6   9        4.48        4.63      1.05 o 
   4  -6   9        7.34        4.96      1.20 o 
  -6  -5   9        2.16        2.28      0.33 o 
  -5  -5   9        1.57        1.70      0.33 o 
  -4  -5   9        1.61        1.52      0.39 o 
  -3  -5   9        8.43        8.00      0.35 o 
  -2  -5   9       29.23       31.52      0.71 o 
  -1  -5   9       49.86       51.17      1.46 o 
   0  -5   9        0.13        0.47      0.24 o 
   1  -5   9        0.97        0.72      0.27 o 
   2  -5   9       19.77       20.93      0.78 o 
   3  -5   9        0.11       -0.01      0.48 o 
   4  -5   9        5.66        6.35      0.84 o 
   5  -5   9        2.47        2.22      0.77 o 
  -6  -4   9        0.02       -0.16      0.28 o 
  -5  -4   9        0.61        0.60      0.25 o 
  -4  -4   9        9.33        8.67      0.30 o 
  -3  -4   9        5.10        6.78      0.25 o 
  -2  -4   9       46.72       46.11      0.66 o 
  -1  -4   9        3.44        3.38      0.31 o 
   0  -4   9      129.15      124.60      1.67 o 
   1  -4   9       19.54       20.13      0.58 o 
   2  -4   9        0.51        0.88      0.26 o 
   3  -4   9       10.46       10.16      0.54 o 
   4  -4   9        4.74        5.67      1.45 o 
   5  -4   9        5.43        6.37      0.87 o 
   6  -4   9        0.72       -0.40      0.64 o 
  -6  -3   9        1.65        2.36      0.53 o 
  -5  -3   9        0.81        1.01      0.25 o 
  -4  -3   9        2.56        2.75      0.23 o 
  -3  -3   9       25.72       25.46      0.48 o 
  -2  -3   9       47.70       48.43      0.69 o 
  -1  -3   9       76.22       74.94      0.94 o 
   0  -3   9        2.08        1.34      0.18 o 
   1  -3   9      111.90      119.59      1.48 o 
   2  -3   9        1.96        1.81      0.27 o 
   3  -3   9        8.58        7.11      0.45 o 
   4  -3   9       10.24       11.31      0.66 o 
   5  -3   9        0.09       -0.48      0.48 o 
   6  -3   9        0.00       -0.69      0.69 o 
  -6  -2   9        1.45        1.39      0.40 o 
  -5  -2   9        2.82        2.54      0.39 o 
  -4  -2   9       53.92       50.38      1.22 o 
  -3  -2   9       31.37       33.90      0.59 o 
  -2  -2   9        2.05        2.41      0.20 o 
  -1  -2   9      206.27      204.10      2.13 o 
   0  -2   9      161.83      165.96      1.77 o 
   1  -2   9        5.24        4.79      0.20 o 
   2  -2   9       12.19       11.98      0.32 o 
   3  -2   9       10.48       11.14      0.44 o 
   4  -2   9       38.17       37.32      2.10 o 
   5  -2   9        1.04        0.54      0.54 o 
   6  -2   9        9.41        9.70      0.93 o 
   7  -2   9        0.31        0.32      0.61 o 
  -6  -1   9        7.12        7.11      0.72 o 
  -5  -1   9        0.35        0.53      0.35 o 
  -4  -1   9       26.03       26.35      0.89 o 
  -3  -1   9      539.40      528.09      4.94 o 
  -2  -1   9      104.26      103.87      1.23 o 
  -1  -1   9       16.96       18.17      0.36 o 
   0  -1   9      125.30      133.08      1.38 o 
   1  -1   9      247.59      281.85      3.92 o 
   2  -1   9        0.04       -0.05      0.12 o 
   3  -1   9       19.79       17.83      0.55 o 
   4  -1   9        2.73        2.84      0.35 o 
   5  -1   9        3.80        2.87      0.45 o 
   6  -1   9       21.33       20.04      1.20 o 
   7  -1   9        3.51        4.03      0.73 o 
  -6   0   9        0.07       -0.01      0.50 o 
  -5   0   9        0.07        0.16      0.43 o 
  -4   0   9        0.01       -0.05      0.32 o 
  -3   0   9       29.65       29.52      0.64 o 
  -2   0   9      381.96      377.11      4.06 o 
  -1   0   9        3.12        2.55      0.19 o 
   0   0   9       14.44       17.19      0.42 o 
   1   0   9        5.90        4.77      0.20 o 
   2   0   9        0.89        1.56      0.17 o 
   3   0   9       67.75       65.45      0.87 o 
   4   0   9       27.49       27.04      0.69 o 
   5   0   9        6.69        8.45      0.48 o 
   6   0   9       10.30        8.57      0.53 o 
   7   0   9        8.22        7.85      0.88 o 
   8   0   9        4.07        3.81      0.75 o 
  -5   1   9        0.17        0.15      0.57 o 
  -4   1   9       22.81       25.35      1.00 o 
  -3   1   9      131.21      136.53      3.22 o 
  -2   1   9       71.99       70.99      1.14 o 
  -1   1   9       44.93       45.90      0.80 o 
   0   1   9      101.43      114.73      1.17 o 
   1   1   9       78.98       87.17      1.05 o 
   2   1   9       10.60        9.59      0.30 o 
   3   1   9      223.46      213.53      2.89 o 
   4   1   9       30.05       27.69      0.68 o 
   5   1   9       20.05       18.68      0.59 o 
   6   1   9       17.86       11.50      0.55 o 
   7   1   9        0.01        0.29      0.35 o 
   8   1   9        4.57        4.37      0.58 o 
  -5   2   9        9.51       10.39      1.36 o 
  -4   2   9        0.10        0.35      0.52 o 
  -3   2   9        1.87        2.20      0.48 o 
  -2   2   9      273.76      282.14      5.02 o 
  -1   2   9       28.13       24.05      0.66 o 
   0   2   9        7.21        8.35      0.29 o 
   1   2   9      118.70      125.96      1.42 o 
   2   2   9       73.37       84.53      1.52 o 
   3   2   9       77.78       71.63      0.87 o 
   4   2   9       24.52       23.31      0.71 o 
   5   2   9       10.53       10.35      0.57 o 
   6   2   9       11.18       10.42      0.46 o 
   7   2   9       22.30       18.31      0.75 o 
   8   2   9        0.20        0.53      0.35 o 
  -4   3   9        3.51        3.78      0.73 o 
  -3   3   9        0.60        0.05      0.51 o 
  -2   3   9       28.41       26.79      1.33 o 
  -1   3   9       47.85       48.86      1.03 o 
   0   3   9       24.62       26.17      0.48 o 
   1   3   9        0.65        0.08      0.12 o 
   2   3   9      176.86      173.33      2.36 o 
   3   3   9       61.44       59.66      0.77 o 
   4   3   9       31.00       29.74      0.59 o 
   5   3   9        0.00        0.05      0.18 o 
   6   3   9        8.95        7.60      0.38 o 
   7   3   9       13.59       13.35      0.54 o 
   8   3   9        6.58        9.08      0.56 o 
  -4   4   9        1.29        1.51      0.71 o 
  -3   4   9        2.16        3.10      0.73 o 
  -2   4   9       13.27       14.03      1.26 o 
  -1   4   9        0.57        0.47      0.31 o 
   0   4   9        1.94        2.53      0.25 o 
   1   4   9      101.72       99.44      1.31 o 
   2   4   9        4.09        4.34      0.27 o 
   3   4   9      622.99      601.31      5.89 o 
   4   4   9       12.27       12.96      0.43 o 
   5   4   9        8.87        8.74      0.39 o 
   6   4   9        4.76        5.16      0.33 o 
   7   4   9       13.13       12.86      0.52 o 
   8   4   9        0.02       -0.08      0.27 o 
  -3   5   9        0.25       -0.26      0.55 o 
  -2   5   9        2.92        2.58      0.72 o 
  -1   5   9        1.83        0.45      0.63 o 
   0   5   9       14.82       16.38      0.60 o 
   1   5   9       35.62       35.63      0.69 o 
   2   5   9       29.63       27.74      0.55 o 
   3   5   9        7.14        7.07      0.32 o 
   4   5   9      362.96      350.84      3.87 o 
   5   5   9        0.00       -0.09      0.19 o 
   6   5   9        0.11        0.18      0.24 o 
   7   5   9        4.88        3.99      0.34 o 
   8   5   9        2.95        5.00      0.47 o 
  -2   6   9        0.03       -0.54      0.54 o 
  -1   6   9        1.80        1.18      0.79 o 
   0   6   9        9.91       10.04      0.59 o 
   1   6   9        1.54        2.18      0.32 o 
   2   6   9       14.11       15.88      0.48 o 
   3   6   9       38.86       40.26      0.90 o 
   4   6   9        0.39        0.67      0.25 o 
   5   6   9        0.04        0.03      0.21 o 
   6   6   9        2.17        2.16      0.30 o 
   7   6   9        0.51        0.84      0.26 o 
   8   6   9        4.30        5.61      0.50 o 
  -1   7   9        0.39        0.33      0.51 o 
   0   7   9       10.90       10.72      0.96 o 
   1   7   9        0.54        0.58      0.66 o 
   2   7   9        0.21        0.35      0.32 o 
   3   7   9        0.03       -0.08      0.25 o 
   4   7   9       46.34       45.60      0.97 o 
   5   7   9        0.01       -0.07      0.25 o 
   6   7   9        7.36        7.24      0.40 o 
   7   7   9        0.41        0.58      0.32 o 
   1   8   9        6.58        6.14      1.12 o 
   2   8   9        0.22        0.74      0.52 o 
   3   8   9        1.08        1.00      0.45 o 
   4   8   9        9.64        9.72      0.56 o 
   5   8   9        0.13        0.25      0.27 o 
   6   8   9        0.09       -0.12      0.24 o 
  -3  -7  10        4.86        5.27      0.53 o 
  -2  -7  10        2.27        2.59      0.60 o 
  -1  -7  10        0.86        0.08      0.41 o 
   0  -7  10        8.78        8.05      0.57 o 
   1  -7  10        2.81        3.37      0.49 o 
   2  -7  10        0.25        0.75      0.77 o 
  -4  -6  10        6.28        6.81      0.47 o 
  -3  -6  10       17.39       19.54      0.72 o 
  -2  -6  10        0.08        0.05      0.25 o 
  -1  -6  10       12.39       13.89      0.62 o 
   0  -6  10       24.40       24.00      0.86 o 
   1  -6  10        6.14        6.15      0.51 o 
   2  -6  10        1.80        0.69      0.41 o 
   3  -6  10        2.08        0.71      0.87 o 
  -5  -5  10        1.33        2.36      0.42 o 
  -4  -5  10        3.98        4.35      0.34 o 
  -3  -5  10        0.20        0.49      0.22 o 
  -2  -5  10        2.00        2.35      0.26 o 
  -1  -5  10        1.27        1.83      0.33 o 
   0  -5  10       12.94       12.68      0.53 o 
   1  -5  10       67.62       69.71      1.42 o 
   2  -5  10        8.49        9.41      0.61 o 
   3  -5  10        3.97        3.46      0.67 o 
   4  -5  10        0.12        0.60      1.41 o 
  -5  -4  10        0.11        0.27      0.29 o 
  -4  -4  10       11.17       12.14      0.42 o 
  -3  -4  10       70.49       74.30      1.19 o 
  -2  -4  10       33.75       36.65      0.64 o 
  -1  -4  10       74.76       77.97      1.25 o 
   0  -4  10       14.06       15.10      0.50 o 
   1  -4  10        0.39        0.42      0.22 o 
   2  -4  10        0.03       -0.31      0.31 o 
   3  -4  10        5.92        5.75      0.42 o 
   4  -4  10        1.19        1.08      0.58 o 
   5  -4  10        4.56        4.53      0.87 o 
  -6  -3  10        5.87        7.59      0.52 o 
  -5  -3  10        3.05        2.76      0.38 o 
  -4  -3  10        0.85        0.76      0.24 o 
  -3  -3  10      168.76      172.66      2.43 o 
  -2  -3  10      168.00      182.54      2.57 o 
  -1  -3  10       55.08       53.29      1.10 o 
   0  -3  10       79.15       76.25      1.50 o 
   1  -3  10      178.07      182.70      2.56 o 
   2  -3  10       35.58       36.37      0.81 o 
   3  -3  10        0.22        0.29      0.53 o 
   4  -3  10       23.40       25.02      0.97 o 
   5  -3  10        1.66        1.94      0.66 o 
   6  -3  10       17.61       17.45      1.25 o 
  -6  -2  10        0.03       -0.20      0.36 o 
  -5  -2  10        0.10        0.11      0.32 o 
  -4  -2  10        0.05       -0.28      0.28 o 
  -3  -2  10      110.76      111.06      1.70 o 
  -2  -2  10      640.84      642.50      7.56 o 
  -1  -2  10        5.19        4.72      0.26 o 
   0  -2  10       75.51       71.92      1.09 o 
   1  -2  10        3.52        3.15      0.23 o 
   2  -2  10        4.66        4.39      0.39 o 
   3  -2  10        3.48        2.81      0.40 o 
   4  -2  10       31.04       31.03      1.38 o 
   5  -2  10       18.32       14.73      1.20 o 
   6  -2  10        5.81        6.12      0.85 o 
   7  -2  10        7.03        5.88      1.63 o 
  -5  -1  10        1.80        2.04      0.43 o 
  -4  -1  10        2.16        2.65      0.42 o 
  -3  -1  10       28.16       29.79      1.07 o 
  -2  -1  10      268.31      271.98      3.27 o 
  -1  -1  10       72.97       72.30      0.99 o 
   0  -1  10        0.39        0.44      0.15 o 
   1  -1  10       21.07       21.85      0.46 o 
   2  -1  10        0.90        1.07      0.19 o 
   3  -1  10       62.70       65.34      1.17 o 
   4  -1  10       66.30       63.88      2.05 o 
   5  -1  10        0.18        0.31      0.48 o 
   6  -1  10       25.18       23.32      1.63 o 
   7  -1  10        1.30        0.50      0.62 o 
  -5   0  10        5.92        6.36      0.71 o 
  -4   0  10        0.26        0.39      0.39 o 
  -3   0  10       26.07       25.42      0.89 o 
  -2   0  10      511.83      497.13      7.07 o 
  -1   0  10       74.09       72.34      1.08 o 
   0   0  10        6.20        5.58      0.35 o 
   1   0  10        0.52        0.72      0.14 o 
   2   0  10        0.19        0.19      0.14 o 
   3   0  10      236.62      233.72      2.62 o 
   4   0  10       50.42       48.76      1.55 o 
   5   0  10       53.93       53.74      1.47 o 
   6   0  10        1.67        0.78      0.50 o 
   7   0  10       11.32       12.13      2.08 o 
  -5   1  10        3.79        5.95      1.09 o 
  -4   1  10        0.01        0.41      0.82 o 
  -3   1  10       20.66       21.21      0.83 o 
  -2   1  10        0.01        0.58      0.27 o 
  -1   1  10        8.00        8.83      0.48 o 
   0   1  10       48.52       48.15      0.78 o 
   1   1  10        2.03        1.58      0.17 o 
   2   1  10       69.33       67.80      0.96 o 
   3   1  10       19.49       16.93      0.65 o 
   4   1  10       24.24       24.08      0.75 o 
   5   1  10       29.58       28.13      0.84 o 
   6   1  10       19.72       19.62      0.77 o 
   7   1  10        8.42        7.34      0.74 o 
   8   1  10        7.50        7.69      0.90 o 
  -5   2  10        1.11        1.46      0.91 o 
  -4   2  10        2.72        3.16      0.70 o 
  -3   2  10       26.24       27.24      1.36 o 
  -2   2  10       55.81       58.04      1.35 o 
  -1   2  10        5.02        3.44      0.43 o 
   0   2  10       50.14       42.52      0.77 o 
   1   2  10        3.10        2.47      0.23 o 
   2   2  10        0.00       -0.17      0.17 o 
   3   2  10     1155.07     1146.85     12.61 o 
   4   2  10       38.48       37.47      0.82 o 
   5   2  10       16.72       16.49      0.57 o 
   6   2  10        0.64        0.48      0.26 o 
   7   2  10       14.21       11.62      0.61 o 
   8   2  10        0.28        0.27      0.35 o 
  -4   3  10        0.67        0.76      0.66 o 
  -3   3  10        3.52        4.02      0.71 o 
  -2   3  10        3.28        4.31      0.55 o 
  -1   3  10        1.05        1.38      0.34 o 
   0   3  10       98.41      103.10      1.45 o 
   1   3  10       35.61       35.59      1.04 o 
   2   3  10       69.97       65.10      1.18 o 
   3   3  10        2.73        4.04      0.30 o 
   4   3  10      662.44      649.57     10.14 o 
   5   3  10       30.26       29.51      0.67 o 
   6   3  10        0.96        0.95      0.25 o 
   7   3  10        1.89        1.78      0.35 o 
   8   3  10        2.18        2.95      0.44 o 
  -3   4  10        1.11       -0.06      0.59 o 
  -2   4  10        0.06       -0.29      0.50 o 
  -1   4  10        0.97        0.80      0.44 o 
   0   4  10       72.40       73.16      1.30 o 
   1   4  10       39.18       37.10      0.83 o 
   2   4  10      103.76      103.56      1.99 o 
   3   4  10      270.77      276.32      3.23 o 
   4   4  10        9.34       10.22      0.36 o 
   5   4  10       21.30       20.56      0.54 o 
   6   4  10        7.10        5.68      0.39 o 
   7   4  10        1.03        0.83      0.29 o 
   8   4  10        8.53       11.35      0.63 o 
  -3   5  10        0.02        0.46      1.00 o 
  -2   5  10        1.23        0.76      0.63 o 
  -1   5  10        5.54        4.98      0.62 o 
   0   5  10       78.84       74.51      5.00 o 
   1   5  10        3.17        3.46      0.30 o 
   2   5  10        1.83        1.89      0.25 o 
   3   5  10        1.30        1.01      0.24 o 
   4   5  10      119.27      122.16      1.61 o 
   5   5  10        1.98        1.82      0.27 o 
   6   5  10        0.35        0.24      0.25 o 
   7   5  10        0.04        0.19      0.25 o 
   8   5  10        0.09        0.58      0.30 o 
  -2   6  10        1.65        1.01      0.72 o 
  -1   6  10        0.13        0.96      0.51 o 
   0   6  10        7.44        6.51      0.83 o 
   1   6  10       39.13       38.11      1.27 o 
   2   6  10        6.26        5.85      0.37 o 
   3   6  10        0.37        0.07      0.26 o 
   4   6  10       24.21       23.20      0.69 o 
   5   6  10        0.67        0.65      0.25 o 
   6   6  10        1.20        1.31      0.29 o 
   7   6  10        1.25        1.29      0.33 o 
   0   7  10       14.85       15.47      1.61 o 
   1   7  10        0.32       -0.32      0.68 o 
   2   7  10        0.00        0.13      0.36 o 
   3   7  10        1.18        1.70      0.37 o 
   4   7  10        0.09        0.38      0.29 o 
   5   7  10        0.68        0.85      0.36 o 
   6   7  10        0.25        0.62      0.28 o 
   7   7  10        4.85        4.42      0.38 o 
   1   8  10       12.37       12.41      1.45 o 
   2   8  10        0.00       -0.05      0.55 o 
   3   8  10        2.01        3.11      1.07 o 
   4   8  10        1.41        2.32      0.48 o 
   5   8  10        0.12        0.17      0.29 o 
  -2  -7  11        1.39        1.74      0.47 o 
  -1  -7  11        0.16        0.37      0.33 o 
   0  -7  11        0.04       -0.14      0.34 o 
   1  -7  11        4.03        4.58      0.56 o 
  -4  -6  11        0.26        0.31      0.41 o 
  -3  -6  11       15.71       16.06      0.88 o 
  -2  -6  11        0.91        1.80      0.33 o 
  -1  -6  11        2.13        1.76      0.36 o 
   0  -6  11        2.60        2.62      0.41 o 
   1  -6  11        1.24        0.95      0.47 o 
   2  -6  11        0.33       -0.24      0.37 o 
   3  -6  11        0.44        1.35      0.96 o 
  -4  -5  11        0.12       -0.13      0.28 o 
  -3  -5  11       78.01       83.63      1.46 o 
  -2  -5  11       29.21       32.38      0.94 o 
  -1  -5  11        1.99        2.20      0.57 o 
   0  -5  11        0.12        0.32      0.31 o 
   1  -5  11       11.41       13.64      0.68 o 
   2  -5  11        0.09       -0.02      0.43 o 
   3  -5  11        0.00       -0.17      0.75 o 
   4  -5  11        0.57       -0.02      0.62 o 
  -5  -4  11        0.16       -0.31      0.39 o 
  -4  -4  11        2.80        2.80      0.38 o 
  -3  -4  11        3.34        2.98      0.47 o 
  -2  -4  11      109.49      110.16      2.06 o 
  -1  -4  11        7.05        8.91      0.53 o 
   0  -4  11        8.47        7.57      0.54 o 
   1  -4  11        8.94        7.87      0.47 o 
   2  -4  11        0.63        0.74      0.37 o 
   3  -4  11        0.54        0.58      1.16 o 
   4  -4  11        5.98        7.59      0.89 o 
   5  -4  11        1.05        1.44      0.70 o 
  -5  -3  11        1.22        0.85      0.37 o 
  -4  -3  11       13.34       13.34      0.65 o 
  -3  -3  11       63.19       64.95      1.32 o 
  -2  -3  11       41.60       40.38      1.10 o 
  -1  -3  11        0.05        0.39      0.28 o 
   0  -3  11       14.79       12.87      0.62 o 
   1  -3  11        9.28        8.34      0.46 o 
   2  -3  11       39.83       38.84      1.17 o 
   3  -3  11       48.91       51.17      3.78 o 
   4  -3  11        0.09       -0.72      0.83 o 
   5  -3  11        2.04        1.11      0.61 o 
   6  -3  11        5.16        4.67      0.91 o 
  -5  -2  11        2.69        4.72      0.50 o 
  -4  -2  11        3.85        3.60      0.44 o 
  -3  -2  11        0.89        0.62      0.29 o 
  -2  -2  11      145.16      145.54      2.75 o 
  -1  -2  11       31.08       32.01      0.88 o 
   0  -2  11        6.95        5.28      0.39 o 
   1  -2  11        3.03        3.22      0.34 o 
   2  -2  11        1.52        2.45      0.32 o 
   3  -2  11       91.35       91.66      2.06 o 
   4  -2  11        3.35        4.29      0.69 o 
   5  -2  11        0.10        0.25      0.53 o 
   6  -2  11        0.43        0.67      0.79 o 
  -5  -1  11       14.32       17.96      2.12 o 
  -4  -1  11       13.37       14.11      0.73 o 
  -3  -1  11        0.19        0.10      0.33 o 
  -2  -1  11       18.98       20.86      0.81 o 
  -1  -1  11        2.93        2.75      0.33 o 
   0  -1  11       30.32       27.84      0.79 o 
   1  -1  11       18.16       16.37      0.65 o 
   2  -1  11      100.38       96.83      2.06 o 
   3  -1  11       94.82       91.55      2.03 o 
   4  -1  11       95.95       91.81      2.68 o 
   5  -1  11        5.90        5.33      0.73 o 
   6  -1  11        2.26        1.66      0.63 o 
   7  -1  11        5.53        6.42      0.89 o 
  -5   0  11        3.41        5.87      0.76 o 
  -4   0  11        9.46        8.34      0.76 o 
  -3   0  11        0.48        0.24      0.61 o 
  -2   0  11        1.80        2.74      0.37 o 
  -1   0  11       40.49       39.03      1.36 o 
   0   0  11      168.41      146.96      2.43 o 
   1   0  11       14.01       13.38      0.49 o 
   2   0  11       13.41       11.73      0.42 o 
   3   0  11      454.53      439.79      6.34 o 
   4   0  11       44.54       45.94      1.82 o 
   5   0  11        3.83        3.55      0.62 o 
   6   0  11        0.04       -0.23      0.48 o 
   7   0  11        6.38        6.63      0.85 o 
  -5   1  11       43.80       56.53      2.98 o 
  -4   1  11        2.73        2.71      0.87 o 
  -3   1  11        8.37        8.33      0.74 o 
  -2   1  11        6.50        6.11      0.55 o 
  -1   1  11        2.42        2.37      0.34 o 
   0   1  11        0.03       -0.25      0.25 o 
   1   1  11        5.12        4.31      0.30 o 
   2   1  11       94.20       90.81      1.48 o 
   3   1  11        2.41        3.09      0.39 o 
   4   1  11      626.05      594.39      9.81 o 
   5   1  11        1.59        1.56      0.34 o 
   6   1  11        0.04       -0.12      0.35 o 
   7   1  11        3.71        2.65      0.92 o 
  -4   2  11        3.38        3.97      1.04 o 
  -3   2  11        1.66        1.13      0.47 o 
  -2   2  11        4.67        6.19      0.61 o 
  -1   2  11        4.00        4.27      0.49 o 
   0   2  11       50.19       44.57      1.63 o 
   1   2  11        1.15        0.76      0.25 o 
   2   2  11       51.89       48.57      0.98 o 
   3   2  11      139.27      147.20      1.95 o 
   4   2  11       25.90       27.86      0.75 o 
   5   2  11       57.95       55.66      1.43 o 
   6   2  11        3.11        2.71      0.38 o 
   7   2  11        1.62        2.14      0.45 o 
   8   2  11        6.29        9.60      1.60 o 
  -4   3  11        0.16        0.07      0.63 o 
  -3   3  11        5.17        7.08      0.72 o 
  -2   3  11        0.00        0.39      0.45 o 
  -1   3  11        0.28       -0.10      0.58 o 
   0   3  11       29.36       23.06      1.22 o 
   1   3  11        3.86        3.81      0.46 o 
   2   3  11        0.06       -0.24      0.24 o 
   3   3  11       36.47       38.50      1.20 o 
   4   3  11      160.17      161.18      2.35 o 
   5   3  11       30.16       29.90      1.19 o 
   6   3  11        1.34        1.04      0.38 o 
   7   3  11        0.06       -0.24      0.31 o 
   8   3  11        0.00        0.15      0.38 o 
  -3   4  11       16.14       17.84      1.31 o 
  -2   4  11        0.27        1.40      0.53 o 
  -1   4  11        0.05        0.32      0.42 o 
   0   4  11        0.93        1.27      0.54 o 
   1   4  11       21.97       15.18      0.66 o 
   2   4  11        1.47        1.08      0.27 o 
   3   4  11       27.73       26.94      0.66 o 
   4   4  11        0.00        0.11      0.23 o 
   5   4  11        0.38        0.64      0.26 o 
   6   4  11        4.27        4.09      0.46 o 
   7   4  11        0.40        0.63      0.40 o 
   8   4  11       10.85       13.97      0.81 o 
  -2   5  11        3.57        5.08      0.71 o 
  -1   5  11        6.56        7.10      0.72 o 
   0   5  11        9.70        9.21      0.91 o 
   1   5  11        0.49        0.58      0.33 o 
   2   5  11        0.26        0.00      0.27 o 
   3   5  11       10.05       10.11      0.58 o 
   4   5  11        4.84        4.96      0.40 o 
   5   5  11        9.06       10.56      0.46 o 
   6   5  11        3.71        5.33      0.40 o 
   7   5  11        2.69        2.78      0.36 o 
  -1   6  11        0.19        0.04      0.68 o 
   0   6  11        7.93        8.60      0.93 o 
   1   6  11       11.72       10.61      0.92 o 
   2   6  11        7.83        7.79      0.67 o 
   3   6  11        0.82        0.90      0.34 o 
   4   6  11        1.73        1.82      0.33 o 
   5   6  11        9.56       10.07      0.63 o 
   6   6  11       14.50       14.76      0.58 o 
   7   6  11        0.03        0.14      0.29 o 
   0   7  11        0.92        0.97      0.93 o 
   1   7  11        8.40        6.03      1.17 o 
   2   7  11        0.84        0.68      0.71 o 
   3   7  11        0.37        0.17      0.35 o 
   4   7  11        0.34        0.63      0.36 o 
   5   7  11        2.56        2.60      0.36 o 
   6   7  11        0.36        0.54      0.30 o 
   3   8  11        0.83        1.19      0.57 o 
   4   8  11        0.14       -0.05      0.37 o 
  -3  -6  12        1.04        2.21      0.52 o 
  -2  -6  12       61.51       69.88      1.57 o 
  -1  -6  12        0.44        0.26      0.34 o 
   0  -6  12        0.22        0.43      0.36 o 
   1  -6  12        0.19        0.71      0.48 o 
   2  -6  12        1.21        1.76      0.85 o 
  -4  -5  12        0.97        1.29      0.48 o 
  -3  -5  12       25.35       24.82      0.85 o 
  -2  -5  12       15.85       15.50      0.71 o 
  -1  -5  12       10.37       10.25      0.60 o 
   0  -5  12        2.97        2.74      0.42 o 
   1  -5  12        0.98        0.62      0.46 o 
   2  -5  12        0.57        0.04      0.46 o 
   3  -5  12       25.31       23.62      1.89 o 
  -4  -4  12        5.30        5.99      0.48 o 
  -3  -4  12        6.42        7.64      0.53 o 
  -2  -4  12      206.44      213.69      3.80 o 
  -1  -4  12        0.10       -0.08      0.30 o 
   0  -4  12        1.89        1.64      0.37 o 
   1  -4  12        2.33        1.33      0.37 o 
   2  -4  12        5.25        4.39      0.53 o 
   3  -4  12       25.41       26.99      1.41 o 
   4  -4  12        2.05        2.28      0.72 o 
  -4  -3  12        6.19        5.80      0.52 o 
  -3  -3  12        0.87        0.37      0.36 o 
  -2  -3  12        1.20        1.52      0.37 o 
  -1  -3  12       41.44       39.23      1.12 o 
   0  -3  12        3.63        3.02      0.39 o 
   1  -3  12        4.72        3.84      0.39 o 
   2  -3  12        0.33        0.38      0.34 o 
   3  -3  12       41.51       38.90      2.56 o 
   4  -3  12        7.24        8.33      2.23 o 
   5  -3  12        1.01        1.63      0.67 o 
  -5  -2  12        5.01        5.21      0.68 o 
  -4  -2  12        0.12       -0.17      0.33 o 
  -3  -2  12       26.60       30.12      2.33 o 
  -2  -2  12       49.27       50.89      1.33 o 
  -1  -2  12       20.16       21.93      0.83 o 
   0  -2  12       53.43       52.30      1.17 o 
   1  -2  12        0.49        0.67      0.28 o 
   2  -2  12        0.00        0.02      0.32 o 
   3  -2  12      177.21      181.32      4.48 o 
   4  -2  12        8.35        8.92      0.89 o 
   5  -2  12        1.95        2.46      0.67 o 
   6  -2  12        0.02       -0.21      0.58 o 
  -4  -1  12        0.28        0.11      0.47 o 
  -3  -1  12        0.42        0.59      0.37 o 
  -2  -1  12        3.44        4.06      0.46 o 
  -1  -1  12       48.91       44.17      1.22 o 
   0  -1  12       20.12       18.79      0.68 o 
   1  -1  12       26.82       23.96      0.76 o 
   2  -1  12        1.03        0.77      0.35 o 
   3  -1  12       16.22       16.93      1.03 o 
   4  -1  12      122.20      126.53      3.43 o 
   5  -1  12        0.34        0.35      0.48 o 
   6  -1  12        1.76        2.74      0.69 o 
  -4   0  12       16.97       15.85      1.05 o 
  -3   0  12       20.77       20.93      1.10 o 
  -2   0  12       14.78       14.78      0.91 o 
  -1   0  12        0.53        0.81      0.31 o 
   0   0  12        1.02        0.24      0.27 o 
   1   0  12        2.15        1.84      0.37 o 
   2   0  12       34.74       33.99      1.09 o 
   3   0  12      166.21      170.11      4.19 o 
   4   0  12       32.21       35.90      1.51 o 
   5   0  12        1.36        1.43      0.59 o 
   6   0  12        4.10        5.00      0.76 o 
   7   0  12        1.54        1.92      0.70 o 
  -4   1  12        4.81        5.72      1.09 o 
  -3   1  12        0.74        1.11      0.79 o 
  -2   1  12       21.72       21.46      1.60 o 
  -1   1  12        7.55        5.22      0.52 o 
   0   1  12       76.15       70.39      1.72 o 
   1   1  12        2.00        1.49      0.38 o 
   2   1  12        0.58        0.35      0.56 o 
   3   1  12        0.92        0.28      0.36 o 
   4   1  12       75.49       81.32      2.19 o 
   5   1  12        2.40        2.07      0.54 o 
   6   1  12        0.02       -0.45      0.45 o 
   7   1  12        1.33        1.25      0.83 o 
  -4   2  12        4.32        4.52      1.17 o 
  -3   2  12        2.18        2.62      0.55 o 
  -2   2  12        4.23        5.18      0.80 o 
  -1   2  12       16.16       13.72      0.99 o 
   0   2  12        3.43        3.48      0.62 o 
   1   2  12       74.01       55.20      1.90 o 
   2   2  12       32.09       28.14      0.84 o 
   3   2  12        4.52        5.06      0.44 o 
   4   2  12       78.29       75.73      1.55 o 
   5   2  12       12.05       12.06      0.60 o 
   6   2  12        2.06        2.39      0.56 o 
   7   2  12        0.00        0.80      0.49 o 
  -3   3  12        0.89        1.41      0.57 o 
  -2   3  12        0.85        0.96      0.61 o 
  -1   3  12        0.02        0.31      0.47 o 
   0   3  12      109.12       90.92      2.70 o 
   1   3  12        1.14        1.14      0.73 o 
   2   3  12        0.53        0.42      0.30 o 
   3   3  12        2.22        1.90      0.43 o 
   4   3  12        5.54        4.81      0.44 o 
   5   3  12        0.13        0.62      0.32 o 
   6   3  12       10.93       13.13      0.74 o 
   7   3  12        2.34        2.88      0.45 o 
  -2   4  12        0.66        0.56      0.53 o 
  -1   4  12        0.21        0.78      0.69 o 
   0   4  12        3.09        2.97      0.66 o 
   1   4  12       70.84       57.72      2.02 o 
   2   4  12        1.42        1.59      0.36 o 
   3   4  12       11.54       10.80      0.51 o 
   4   4  12       44.06       43.49      1.00 o 
   5   4  12       27.09       25.55      0.84 o 
   6   4  12       12.08       11.74      0.62 o 
   7   4  12        0.09       -0.01      0.32 o 
  -1   5  12        1.01        0.87      0.62 o 
   0   5  12       14.47       14.89      1.10 o 
   1   5  12       23.79       23.67      1.00 o 
   2   5  12        0.06        0.24      0.34 o 
   3   5  12        1.56        1.52      0.34 o 
   4   5  12        7.65        7.68      0.53 o 
   5   5  12        1.69        1.51      0.34 o 
   6   5  12        0.28        0.56      0.34 o 
   7   5  12        1.32        1.98      0.41 o 
   0   6  12        4.56        5.77      0.87 o 
   1   6  12       14.77       14.09      1.09 o 
   2   6  12        2.00        1.67      0.56 o 
   3   6  12        3.48        2.57      0.60 o 
   4   6  12        0.38        0.26      0.33 o 
   5   6  12        2.44        2.71      0.47 o 
   6   6  12       21.71       26.38      0.91 o 
   1   7  12        0.00       -0.77      0.77 o 
   2   7  12        0.11        0.37      0.75 o 
   3   7  12        0.76        0.88      0.44 o 
   4   7  12        1.57        1.23      0.47 o 
   5   7  12        0.46        0.02      0.35 o 
  -1  -6  13        0.63        0.64      0.39 o 
   0  -6  13        0.56        0.41      0.49 o 
   1  -6  13        0.00       -0.31      0.48 o 
  -3  -5  13        1.00        0.47      0.42 o 
  -2  -5  13        1.52        2.25      0.43 o 
  -1  -5  13       12.29       13.44      0.90 o 
   0  -5  13        0.92        0.91      0.47 o 
   1  -5  13        0.97        1.25      0.51 o 
   2  -5  13        9.64       10.32      1.28 o 
   3  -5  13        5.82        6.85      1.25 o 
  -3  -4  13        5.77        5.62      0.51 o 
  -2  -4  13        0.94        0.01      0.33 o 
  -1  -4  13        0.99        1.80      0.39 o 
   0  -4  13       11.11       12.32      0.68 o 
   1  -4  13        2.80        1.25      0.48 o 
   2  -4  13        5.18        4.06      0.96 o 
   3  -4  13       69.63       74.26      5.81 o 
   4  -4  13        4.47        5.55      1.07 o 
  -4  -3  13        0.00       -0.32      0.36 o 
  -3  -3  13        0.21       -0.16      0.33 o 
  -2  -3  13        0.19        0.25      0.35 o 
  -1  -3  13        0.01        0.39      0.35 o 
   0  -3  13        4.26        5.06      0.49 o 
   1  -3  13        0.10        0.17      0.35 o 
   2  -3  13       21.11       19.46      0.90 o 
   3  -3  13       10.36        9.63      0.92 o 
   4  -3  13       85.35       81.59      2.66 o 
   5  -3  13        0.01        0.14      0.64 o 
  -4  -2  13        6.79        8.81      0.79 o 
  -3  -2  13        0.55        0.95      0.40 o 
  -2  -2  13        5.73        7.51      0.56 o 
  -1  -2  13        4.27        4.31      0.66 o 
   0  -2  13        2.35        2.35      0.35 o 
   1  -2  13       32.50       32.87      1.12 o 
   2  -2  13        0.18        0.19      0.55 o 
   3  -2  13       95.64       93.21      6.84 o 
   4  -2  13       13.62       17.01      1.17 o 
   5  -2  13        7.05        8.99      0.96 o 
   6  -2  13        0.88        0.80      0.68 o 
  -4  -1  13        1.22        0.70      0.53 o 
  -3  -1  13        0.00        0.02      0.48 o 
  -2  -1  13        1.09        0.60      0.46 o 
  -1  -1  13        7.39        6.77      0.58 o 
   0  -1  13      140.83      128.71      3.62 o 
   1  -1  13       19.94       20.61      0.89 o 
   2  -1  13       54.71       55.16      1.93 o 
   3  -1  13        1.08        1.19      0.57 o 
   4  -1  13      161.28      156.72      4.09 o 
   5  -1  13        0.01       -0.27      0.48 o 
   6  -1  13        1.41        3.08      0.78 o 
  -4   0  13        0.19        0.95      0.80 o 
  -3   0  13       37.02       38.50      3.10 o 
  -2   0  13        7.26        8.83      0.81 o 
  -1   0  13        9.19        8.04      0.69 o 
   0   0  13        0.08       -0.19      0.34 o 
   1   0  13       28.73       22.53      0.90 o 
   2   0  13       15.87       14.31      0.97 o 
   3   0  13       10.97       12.61      0.95 o 
   4   0  13        8.13        7.98      0.82 o 
   5   0  13        1.93        1.79      0.63 o 
   6   0  13        1.97        2.46      0.73 o 
  -3   1  13        0.00        0.11      0.73 o 
  -2   1  13       18.18       21.52      2.91 o 
  -1   1  13       17.21       16.69      1.06 o 
   0   1  13      178.36      151.78      3.87 o 
   1   1  13       27.18       27.28      1.31 o 
   2   1  13        1.37        3.09      1.11 o 
   3   1  13       80.68       77.01      2.39 o 
   4   1  13       25.22       21.38      1.43 o 
   5   1  13        1.37        1.85      0.58 o 
   6   1  13        3.53        3.93      1.16 o 
   7   1  13        0.23        0.19      0.80 o 
  -3   2  13        8.59       10.22      1.38 o 
  -2   2  13        3.56        3.64      0.71 o 
  -1   2  13       20.12       22.24      1.27 o 
   0   2  13       10.79       11.77      1.50 o 
   1   2  13      103.76       82.71      2.50 o 
   2   2  13        4.27        2.50      0.59 o 
   3   2  13        1.54        1.46      0.53 o 
   4   2  13        7.30        7.00      1.23 o 
   5   2  13        2.81        3.65      0.66 o 
   6   2  13       19.82       22.04      1.91 o 
   7   2  13        0.45       -0.01      0.76 o 
  -2   3  13        0.01       -0.49      0.49 o 
  -1   3  13        0.39        0.55      0.56 o 
   0   3  13        0.32        1.08      0.53 o 
   1   3  13       15.71       15.90      1.06 o 
   2   3  13        3.65        2.16      0.56 o 
   3   3  13        5.91        5.77      0.73 o 
   4   3  13       17.25       16.37      0.83 o 
   5   3  13        0.65        0.80      0.41 o 
   6   3  13        0.85        1.87      0.53 o 
   7   3  13        0.30        0.36      0.43 o 
  -2   4  13        0.66        0.86      0.73 o 
  -1   4  13        0.42        0.31      0.59 o 
   0   4  13       12.94       11.93      1.42 o 
   1   4  13        9.55       10.12      0.91 o 
   2   4  13        0.13        0.02      0.48 o 
   3   4  13        4.42        5.43      0.57 o 
   4   4  13       19.42       19.23      0.69 o 
   5   4  13       14.00       13.99      0.76 o 
   6   4  13       27.25       29.80      0.99 o 
   7   4  13        2.20        1.97      0.54 o 
  -1   5  13        0.09        0.85      0.67 o 
   0   5  13        2.80        3.24      0.76 o 
   1   5  13        1.70        4.51      0.75 o 
   2   5  13        3.18        3.27      0.52 o 
   3   5  13        0.60        0.96      0.40 o 
   4   5  13        1.21        1.10      0.38 o 
   5   5  13       11.36       11.44      0.64 o 
   6   5  13       17.80       20.31      0.83 o 
   1   6  13        1.43        0.43      0.63 o 
   2   6  13        2.33        2.78      0.93 o 
   3   6  13       12.88       14.69      1.30 o 
   4   6  13        5.92        6.90      0.64 o 
   5   6  13        0.27       -0.07      0.36 o 
   6   6  13       23.00       26.49      0.96 o 
   3   7  13        0.24       -0.20      0.53 o 
   4   7  13        3.29        4.14      0.79 o 
  -1  -5  14        0.75        1.22      0.50 o 
   0  -5  14        0.09       -0.23      0.46 o 
   1  -5  14        4.24        5.26      0.72 o 
  -2  -4  14        0.56        0.83      0.41 o 
  -1  -4  14        0.18        0.51      0.94 o 
   0  -4  14        4.50        4.70      0.65 o 
   1  -4  14        2.04        1.90      0.56 o 
   2  -4  14        1.73        1.00      0.83 o 
   3  -4  14       24.74       24.83      2.02 o 
  -3  -3  14        0.08       -0.40      0.40 o 
  -2  -3  14        0.01       -0.11      0.42 o 
  -1  -3  14        0.67        0.21      0.43 o 
   0  -3  14       15.72       19.10      1.06 o 
   1  -3  14        0.35        0.88      0.48 o 
   2  -3  14        4.24        5.01      0.74 o 
   3  -3  14        0.75        0.68      0.60 o 
   4  -3  14       35.75       36.50      1.77 o 
  -3  -2  14        3.36        3.01      0.89 o 
  -2  -2  14        8.91        9.52      1.18 o 
  -1  -2  14        0.85        0.40      0.45 o 
   0  -2  14        1.24        1.48      0.50 o 
   1  -2  14       54.99       52.62      2.07 o 
   2  -2  14       34.21       31.06      1.45 o 
   3  -2  14        5.20        5.56      1.66 o 
   4  -2  14        6.14        6.87      0.90 o 
   5  -2  14        0.81        0.66      1.22 o 
  -3  -1  14        0.01       -0.06      0.48 o 
  -2  -1  14        2.79        2.74      0.59 o 
  -1  -1  14        4.54        4.28      0.86 o 
   0  -1  14       36.20       36.27      1.37 o 
   1  -1  14        0.35        0.67      0.50 o 
   2  -1  14        8.37        8.77      0.87 o 
   3  -1  14       37.86       35.75      1.58 o 
   4  -1  14        0.94        1.32      0.59 o 
   5  -1  14        0.05       -0.43      0.58 o 
   6  -1  14        9.05       11.79      2.47 o 
  -3   0  14        0.70        0.34      0.79 o 
  -2   0  14        3.22        4.43      0.95 o 
  -1   0  14       19.56       20.09      1.19 o 
   0   0  14        9.01        9.53      0.86 o 
   1   0  14      191.58      173.74      4.37 o 
   2   0  14        1.92        1.67      0.56 o 
   3   0  14        4.55        4.39      1.19 o 
   4   0  14        2.61        2.87      0.69 o 
   5   0  14       10.70       12.52      1.06 o 
   6   0  14       10.72       12.61      1.10 o 
  -3   1  14       14.80       15.65      1.60 o 
  -2   1  14        3.68        4.12      1.03 o 
  -1   1  14       11.93       13.26      1.00 o 
   0   1  14       14.65       15.06      1.04 o 
   1   1  14        2.47        3.18      0.63 o 
   2   1  14       31.99       29.95      1.43 o 
   3   1  14        5.63        6.10      0.76 o 
   4   1  14        6.27        4.89      0.73 o 
   5   1  14        1.55        1.84      0.84 o 
   6   1  14        5.94        7.01      0.97 o 
  -2   2  14        4.72        3.63      1.56 o 
  -1   2  14        0.96        1.88      0.61 o 
   0   2  14        0.75        0.67      0.55 o 
   1   2  14        8.68        6.97      1.22 o 
   2   2  14        0.32        0.05      0.48 o 
   3   2  14        1.28        1.49      0.70 o 
   4   2  14        1.70        2.21      0.62 o 
   5   2  14        0.05        0.40      0.54 o 
   6   2  14       16.83       19.46      1.73 o 
  -2   3  14       49.48       66.10      2.49 o 
  -1   3  14        3.69        2.47      0.73 o 
   0   3  14        3.59        2.74      1.01 o 
   1   3  14        4.12        5.91      0.90 o 
   2   3  14        0.37        0.32      0.54 o 
   3   3  14       21.65       19.96      1.20 o 
   4   3  14        3.48        3.16      0.67 o 
   5   3  14        3.82        4.10      1.09 o 
   6   3  14       16.10       16.05      1.56 o 
  -1   4  14       24.53       25.33      1.53 o 
   0   4  14        0.01        0.01      0.56 o 
   1   4  14        1.01        0.46      0.55 o 
   2   4  14        0.59        0.31      1.62 o 
   3   4  14        0.82        1.49      0.77 o 
   4   4  14        4.37        3.96      0.73 o 
   5   4  14        0.71        1.35      0.79 o 
   6   4  14       25.76       27.81      1.92 o 
   0   5  14        0.00        0.16      0.61 o 
   1   5  14        1.14        1.14      0.66 o 
   2   5  14       15.34       15.26      0.90 o 
   3   5  14        4.27        2.62      0.56 o 
   4   5  14        9.00        9.49      0.92 o 
   5   5  14        0.10       -0.17      0.42 o 
   6   5  14        1.90        2.43      0.56 o 
   2   6  14        0.08        0.25      0.86 o 
   3   6  14       13.87       15.61      3.28 o 
   4   6  14        0.14        0.57      0.58 o 
  -1  -4  15        0.35        0.88      0.73 o 
   0  -4  15        0.61        0.64      0.55 o 
   1  -4  15        8.40       10.97      1.33 o 
   2  -4  15        1.81       -0.08      0.81 o 
  -2  -3  15        0.02       -0.44      0.44 o 
  -1  -3  15        1.02        1.32      0.55 o 
   0  -3  15       32.90       34.26      1.67 o 
   1  -3  15        7.00        9.23      1.23 o 
   2  -3  15        1.56        1.52      0.92 o 
   3  -3  15        6.51        6.66      1.34 o 
  -2  -2  15        4.44        5.94      0.75 o 
  -1  -2  15        0.10        0.19      0.49 o 
   0  -2  15        0.01        1.32      0.82 o 
   1  -2  15       48.41       44.37      2.49 o 
   2  -2  15        0.36       -0.20      0.49 o 
   3  -2  15        0.00        0.24      0.56 o 
   4  -2  15        2.96        2.49      0.75 o 
  -2  -1  15        2.03        1.79      0.88 o 
  -1  -1  15        0.56        1.11      0.75 o 
   0  -1  15        0.75        0.33      0.78 o 
   1  -1  15        2.79        3.02      0.67 o 
   2  -1  15        4.49        3.05      0.68 o 
   3  -1  15        1.23        1.62      0.65 o 
   4  -1  15        0.32        0.83      0.65 o 
   5  -1  15        4.45        4.79      0.91 o 
  -2   0  15        2.83        3.54      0.98 o 
  -1   0  15        7.07        6.98      1.13 o 
   0   0  15        0.07        0.38      0.54 o 
   1   0  15        2.06        3.99      0.70 o 
   2   0  15        8.14        7.54      1.88 o 
   3   0  15        0.05        0.40      0.57 o 
   4   0  15        0.33       -0.32      0.52 o 
   5   0  15        2.86        3.24      0.77 o 
  -2   1  15       34.35       42.49      2.61 o 
  -1   1  15        2.89        1.99      0.66 o 
   0   1  15        4.02        5.10      0.77 o 
   1   1  15        3.34        2.50      0.65 o 
   2   1  15        6.58        7.74      0.88 o 
   3   1  15        3.51        2.45      0.67 o 
   4   1  15        5.03        5.77      2.09 o 
   5   1  15        2.14        3.88      0.76 o 
   6   1  15       19.18       23.29      3.68 o 
  -1   2  15       33.40       36.32      1.75 o 
   0   2  15        0.15        0.86      0.58 o 
   1   2  15        5.38        3.46      0.70 o 
   2   2  15        0.36        0.77      0.57 o 
   3   2  15        0.02        0.22      0.51 o 
   4   2  15        0.00       -0.29      0.54 o 
   5   2  15        2.32        2.56      0.70 o 
   6   2  15       22.72       27.38      2.14 o 
  -1   3  15        1.55        1.97      0.75 o 
   0   3  15        7.78        6.38      0.90 o 
   1   3  15        0.80        1.53      0.86 o 
   2   3  15       14.95       15.57      1.24 o 
   3   3  15        8.99        8.16      0.92 o 
   4   3  15        0.55        0.03      0.49 o 
   5   3  15        0.68        1.28      0.64 o 
   6   3  15        6.03        6.21      1.21 o 
   0   4  15        0.26        0.13      0.65 o 
   1   4  15        0.06       -0.07      0.59 o 
   2   4  15        0.13        0.09      0.98 o 
   3   4  15        4.46        5.63      0.83 o 
   4   4  15       14.18       15.45      1.37 o 
   5   4  15        4.00        3.53      1.05 o 
   2   5  15        3.77        4.92      0.67 o 
   3   5  15       11.76       12.34      1.06 o 
   4   5  15       11.98       12.61      1.09 o 
   0  -3  16        1.13        1.49      0.85 o 
   1  -3  16        0.02        1.08      0.89 o 
   2  -3  16       16.67       23.47      1.96 o 
  -1  -2  16        1.00        0.60      0.81 o 
   0  -2  16        0.40        0.79      0.82 o 
   1  -2  16        3.24        3.72      1.03 o 
   2  -2  16        0.18        0.26      0.83 o 
   3  -2  16        2.43        2.85      1.07 o 
  -1  -1  16        0.00        0.88      0.85 o 
   0  -1  16        0.39        0.45      0.78 o 
   1  -1  16        0.42        0.62      0.58 o 
   2  -1  16        0.56        0.35      1.28 o 
   3  -1  16        1.30        1.34      0.89 o 
   4  -1  16        0.54        0.58      0.63 o 
  -1   0  16        9.17       10.98      1.40 o 
   0   0  16        3.10        2.55      1.42 o 
   1   0  16        2.35        2.64      0.68 o 
   2   0  16        2.76        2.17      0.69 o 
   3   0  16        0.85        2.10      0.69 o 
   4   0  16        1.05        1.92      0.89 o 
  -1   1  16        2.46        2.94      1.06 o 
   0   1  16        0.02       -0.52      0.52 o 
   1   1  16        1.50        1.89      0.71 o 
   2   1  16        1.80        1.57      0.66 o 
   3   1  16        3.53        4.39      0.82 o 
   4   1  16        2.42        2.14      0.72 o 
   5   1  16        0.20       -0.60      0.60 o 
   0   2  16        3.54        4.10      0.80 o 
   1   2  16        8.46        9.26      1.00 o 
   2   2  16        0.13        0.22      0.57 o 
   3   2  16        0.16        0.44      0.59 o 
   4   2  16       11.96       12.61      1.08 o 
   5   2  16        8.65        8.84      1.02 o 
   1   3  16        0.00        0.55      0.65 o 
   2   3  16        1.14        0.52      0.62 o 
   3   3  16        0.01        0.71      0.64 o 
   4   3  16        0.03        0.77      0.59 o 
   5   3  16        0.09        0.50      0.86 o 
   2   4  16        9.61       12.18      1.15 o 
   3   4  16        7.04       11.05      1.07 o 
   4   4  16       12.76       16.54      3.76 o 
   1  -1  17        0.56        0.70      0.90 o 
   2  -1  17       10.02       12.56      1.75 o 
   1   0  17        0.16       -0.03      0.70 o 
   2   0  17        0.40        1.40      0.70 o 
   3   0  17        2.70        2.92      0.79 o 
   1   1  17        0.89        2.21      0.77 o 
   2   1  17        3.42        3.51      0.81 o 
   3   1  17        0.40        0.79      0.65 o 
   2   2  17        3.00        4.53      0.88 o 
   3   2  17       12.98       18.02      1.34 o 
                                                 
